# Supplementary material for: The isolation and characterization of renal cancer initiating cells from human Wilms' tumour xenografts unveils new therapeutic targets
Source: EMBO Mol Med. 2012 Dec 13;5(1):18–37. doi: 10.1002/emmm.201201516 (PMC3569651; doi:10.1002/emmm.201201516)
Supplement: Supplementary file 4 [file emmm0005-0018-SD4.xls]

## Sheet: Temp
BEGIN DATA							Slide 3 W014 NCAM+	Slide 4 W014 DC44+	Slide 5 W014 Xn NS	Slide 6 W011 CD44+	Slide 7 W011 CD44-	Slide 8 AK	Slide 9 FK
Index	Array Row	Array Column	Spot Row	Spot Column	Name	ID	Ch1 Mean - B	Ch1 Mean - B	Ch1 Mean - B	Ch1 Mean - B	Ch1 Mean - B	Ch1 Mean - B	Ch1 Mean - B
1	1	1	1	1	14 3 3	T5942	30761	3905	7159	4437	2474	2292	6774
2	1	1	1	2	14 3 3	T5942	10494	3558	4677	4714	3432	2585	2777
3	1	1	1	3	Acetylated Protein	A5463	10285	12434	13043	7546	9427	6838	6412
4	1	1	1	4	Acetylated Protein	A5463	7136	11804	11860	7348	7680	5833	5515
5	1	1	1	5	Actin	A5060	9172	11315	13415	7911	8094	7112	5818
6	1	1	1	6	Actin	A5060	9445	12132	17884	8320	9067	7431	6582
7	1	1	1	7	Actin	A3853	9968	8868	31708	7446	7534	5525	5251
8	1	1	1	8	Actin	A3853	10123	11411	12279	8403	7069	6251	4949
9	1	1	2	1	Actin a-Smooth Muscle	A5228	5744	8335	11810	6168	5556	4982	4835
10	1	1	2	2	Actin a-Smooth Muscle	A5228	6146	8719	11446	8429	6312	4793	4864
11	1	1	2	3	bActin	A1978	7014	11829	21746	12073	11664	11879	10921
12	1	1	2	4	bActin	A1978	7843	11154	21207	10784	9794	12474	8534
13	1	1	2	5	bActin	A2228	5332	8165	12871	8071	7300	6468	6221
14	1	1	2	6	bActin	A2228	5136	8748	12942	7948	7295	7299	5095
15	1	1	2	7	aActinin	A5044	13930	33718	35315	20539	20120	14852	12444
16	1	1	2	8	aActinin	A5044	13810	33810	34597	19438	19122	14397	13107
17	1	1	3	1	Actopaxin	A1226	6801	13650	12060	7624	8814	7526	7796
18	1	1	3	2	Actopaxin	A1226	6068	13777	13059	8144	8639	7926	7910
19	1	1	3	3	ADAM17	T5442	3659	6334	5745	3268	4483	2982	3296
20	1	1	3	4	ADAM17	T5442	3340	5451	5590	3920	3749	2828	2438
21	1	1	3	5	b1 and b2 Adaptins	A4450	6164	9199	14049	6207	6910	5723	5833
22	1	1	3	6	b1 and b2 Adaptins	A4450	4898	9494	14708	5956	7107	5460	5533
23	1	1	3	7	IAfadin	A0349	6125	14512	13849	8168	9012	6941	6985
24	1	1	3	8	IAfadin	A0349	6125	14386	13963	8182	9228	7014	7289
25	1	1	4	1	AFX	A8975	7837	13033	11091	7004	8976	7698	17373
26	1	1	4	2	AFX	A8975	8761	12099	10534	6369	7880	6171	6556
27	1	1	4	3	AFX	A5854	4983	6324	7393	4072	5255	4736	4093
28	1	1	4	4	AFX	A5854	3484	7218	14586	5200	5115	5013	3574
29	1	1	4	5	AKR1C3	A6229	2723	4541	4854	2949	4077	2375	1743
30	1	1	4	6	AKR1C3	A6229	3172	6805	7573	4177	4219	3382	3110
31	1	1	4	7	Aly	A9979	9784	15034	18863	9659	12419	7193	5365
32	1	1	4	8	Aly	A9979	9726	15496	19818	10387	11564	7491	5187
33	1	1	5	1	bAmyloid	A8354	5297	8028	9621	6166	6851	4428	4238
34	1	1	5	2	bAmyloid	A8354	4681	9344	10330	6391	6940	5268	5408
35	1	1	5	3	Amyloid Precursor Protein	A8717	6861	13574	13799	8116	9436	7884	7270
36	1	1	5	4	Amyloid Precursor Protein	A8717	6710	13576	13298	8384	9230	7643	7171
37	1	1	5	5	Amyloid Precursor Protein	A8967	6547	12078	14535	6931	8605	7132	6681
38	1	1	5	6	Amyloid Precursor Protein	A8967	6210	12937	11612	6767	8627	7581	6876
39	1	1	5	7	Amyloid Precursor Protein KPI Domain	A8842	6919	15212	12619	7927	9040	7070	6993
40	1	1	5	8	Amyloid Precursor Protein KPI Domain	A8842	6831	14715	13324	8203	9482	7282	7390
41	1	1	6	1	Androgen Receptor	A9853	3834	5115	5790	3023	3865	2306	1937
42	1	1	6	2	Androgen Receptor	A9853	4443	5072	6279	3666	4096	2298	2049
43	1	1	6	3	Annexin V	A8604	6665	10149	17297	6944	7453	5200	5178
44	1	1	6	4	Annexin V	A8604	6948	11856	10212	6921	7408	5267	3902
45	1	1	6	5	Annexin VII	A4475	6806	11363	9715	5950	7739	6376	5900
46	1	1	6	6	Annexin VII	A4475	7205	11056	8830	6024	8253	6190	5707
47	1	1	6	7	Anti CY3/5		57677	54409	52882	52515	51496	55165	55470
48	1	1	6	8	Anti CY3/5		57485	54504	52722	52613	51406	55253	55359
49	1	2	1	1	AOP1	A7674	9179	11530	13459	9052	8052	6113	4204
50	1	2	1	2	AOP1	A7674	8951	11116	13336	8519	8946	7581	6088
51	1	2	1	3	AP1	A5968	15433	18439	18386	13706	13189	9787	10299
52	1	2	1	4	AP1	A5968	13627	17594	18257	13688	12851	9348	9664
53	1	2	1	5	AP2a	A0844	10260	15624	16806	10686	10747	7227	7889
54	1	2	1	6	AP2a	A0844	11294	15620	17030	10858	10915	7137	8114
55	1	2	1	7	AP Endonuclease	A2105	5245	7329	9151	5589	5399	4660	3385
56	1	2	1	8	AP Endonuclease	A2105	5420	10370	9549	5681	5521	4489	4617
57	1	2	2	1	Apaf1	A8469	861	1112	1486	770	990	558	549
58	1	2	2	2	Apaf1	A8469	1042	994	1585	878	798	638	503
59	1	2	2	3	Apoptosis Inducing Factor	A7549	6138	12217	12936	8165	7547	6576	6349
60	1	2	2	4	Apoptosis Inducing Factor	A7549	6359	12713	13111	8363	8254	6720	7347
61	1	2	2	5	APRIL	A1726	1987	2096	3328	1533	2017	993	754
62	1	2	2	6	APRIL	A1726	2102	2211	3018	1623	1680	937	475
63	1	2	2	7	APRIL	A1851	1544	1334	1625	1017	1013	382	1122
64	1	2	2	8	APRIL	A1851	1423	1533	1824	939	846	535	1032
65	1	2	3	1	ARC	A8344	6104	7397	8090	5831	11877	6839	5337
66	1	2	3	2	ARC	A8344	7160	7510	8449	6123	13569	7530	7096
67	1	2	3	3	ARNO	A4721	5611	9255	10097	6692	6618	4754	4338
68	1	2	3	4	ARNO	A4721	5818	9337	9950	6958	6428	4653	4523
69	1	2	3	5	Arp1a Centractin	A5601	6627	12545	12712	7587	8887	7115	7290
70	1	2	3	6	Arp1a Centractin	A5601	6894	12856	12160	7880	9023	7044	7892
71	1	2	3	7	ARP2	A6104	8111	16639	20004	12712	9999	7815	6544
72	1	2	3	8	ARP2	A6104	7708	16710	19256	12898	10456	7419	6573
73	1	2	4	1	ARP3	A5979	16219	20156	23731	16070	14545	9866	7357
74	1	2	4	2	ARP3	A5979	16713	22111	28748	18022	17885	12045	8177
75	1	2	4	3	ARTS	A3720	8188	14283	15939	9796	9948	7995	7760
76	1	2	4	4	ARTS	A3720	8170	14308	15350	9902	9879	7973	7849
77	1	2	4	5	ARTS	A4471	6015	10198	11837	7975	7691	5306	5030
78	1	2	4	6	ARTS	A4471	6563	10486	12620	7734	8117	6255	5564
79	1	2	4	7	ASAP1 Centaurin b4	A4227	9756	14299	15336	9677	9900	7903	8219
80	1	2	4	8	ASAP1 Centaurin b4	A4227	9364	14249	15426	9960	10159	7838	8316
81	1	2	5	1	ASC2	A5355	12365	21574	27161	17404	15599	10057	7201
82	1	2	5	2	ASC2	A5355	12957	21797	30773	18923	15467	10461	7503
83	1	2	5	3	ASPP1	A4355	5236	7415	8198	5399	5914	4059	4313
84	1	2	5	4	ASPP1	A4355	5391	7353	8648	5460	6121	4131	4153
85	1	2	5	5	ASPP2	A4480	6948	9380	10117	6309	5973	4675	4226
86	1	2	5	6	ASPP2	A4480	6792	9603	10474	6687	6398	4910	4601
87	1	2	5	7	ATF1	A7833	8136	11624	12168	7596	8204	5163	5561
88	1	2	5	8	ATF1	A7833	8050	11459	11997	7940	8887	5490	5510
89	1	2	6	1	ATF2	A4086	6657	11721	9827	6331	10817	6197	6009
90	1	2	6	2	ATF2	A4086	6634	11277	9811	6656	7454	5588	5978
91	1	2	6	3	ATF2 pThr69 71	A4095	9843	11839	11524	7811	8075	7373	6247
92	1	2	6	4	ATF2 pThr69 71	A4095	9545	11824	11978	7586	8251	5746	6289
93	1	2	6	5	ATM	A6093	10380	13475	15225	8805	8883	5928	5429
94	1	2	6	6	ATM	A6093	9416	13302	15371	8811	9030	6212	5076
95	1	2	6	7	Anti CY3/5		57165	54467	53164	52456	51078	55260	55419
96	1	2	6	8	Anti CY3/5		57319	54520	52977	52508	50970	55276	55526
97	1	3	1	1	ATM	A6218	11112	12414	15116	9327	8627	5844	4014
98	1	3	1	2	ATM	A6218	10510	13018	15740	9186	8672	5214	3705
99	1	3	1	3	AuroraB	A5102	9009	14248	14733	9517	9855	8390	8809
100	1	3	1	4	AuroraB	A5102	8713	15091	14539	9387	10416	8214	8773
101	1	3	1	5	BACE 1	B0806	8985	13573	16203	8353	7855	6268	4760
102	1	3	1	6	BACE 1	B0806	8872	14215	16779	7804	7955	6637	6209
103	1	3	1	7	BACH1	B1310	4237	5163	6820	3213	3485	2778	1765
104	1	3	1	8	BACH1	B1310	4090	6538	8253	3628	3319	2988	2868
105	1	3	2	1	BAD	B0559	2794	3134	3983	1961	1942	1749	2012
106	1	3	2	2	BAD	B0559	2363	3469	4243	2307	2369	2126	2982
107	1	3	2	3	BAF57	B0436	7302	6965	7385	4122	4499	2962	2830
108	1	3	2	4	BAF57	B0436	7809	7321	8282	4962	5054	3129	3296
109	1	3	2	5	BAK	B5897	7887	14272	15725	9560	10051	8202	8386
110	1	3	2	6	BAK	B5897	7786	14032	16074	10272	10303	8217	8756
111	1	3	2	7	BAP1	B9303	10921	13450	15576	9792	9161	7448	7644
112	1	3	2	8	BAP1	B9303	11704	13678	16127	9409	9741	7953	7742
113	1	3	3	1	Bax	B3428	9268	14210	15627	9073	9801	8175	8324
114	1	3	3	2	Bax	B3428	8725	14089	15014	9110	9309	8557	8248
115	1	3	3	3	Bax	B8429	5934	8820	9285	5849	5888	5010	4800
116	1	3	3	4	Bax	B8429	5546	8995	9872	6100	6536	5779	5779
117	1	3	3	5	Bax	B8554	11107	14013	16221	9832	9491	7078	7014
118	1	3	3	6	Bax	B8554	9942	14339	17429	8875	9820	7005	7169
119	1	3	3	7	Bax	B9054	10132	15351	17488	9726	9039	7268	6602
120	1	3	3	8	Bax	B9054	10428	15682	16398	9723	8534	7460	6639
121	1	3	4	1	Bcl10	B7806	10052	13551	18231	10358	9553	6408	4826
122	1	3	4	2	Bcl10	B7806	9647	14427	16337	9060	9316	6654	4834
123	1	3	4	3	Prion protein	P0110	5118	7508	8413	5064	5322	4037	3392
124	1	3	4	4	Prion protein	P0110	5733	7409	9196	4786	5604	3967	3777
125	1	3	4	5	Bcl10	B0431	5917	10677	9005	5945	6856	5127	6574
126	1	3	4	6	Bcl10	B0431	5702	10677	8852	5579	6710	5255	6691
127	1	3	4	7	Seladin	S4697	4897	8224	8241	4931	5052	4462	5090
128	1	3	4	8	Seladin	S4697	5320	8401	8630	5100	5742	4678	4031
129	1	3	5	1	Bcl2	B9804	4100	7362	7807	4654	5865	4084	3602
130	1	3	5	2	Bcl2	B9804	4830	7348	8452	4757	6304	4470	3505
131	1	3	5	3	Bcl2	B3170	2360	2366	2690	1234	2145	1126	944
132	1	3	5	4	Bcl2	B3170	2622	2556	2896	1273	2203	1188	1223
133	1	3	5	5	Bclx	B9304	4230	7183	6495	3806	4071	3168	3942
134	1	3	5	6	Bclx	B9304	4748	6957	5919	3413	4143	3153	3836
135	1	3	5	7	BclxL	B9429	5256	8418	9131	5234	6380	4696	4043
136	1	3	5	8	BclxL	B9429	5596	8935	9289	5430	6709	4811	4153
137	1	3	6	1	BID	B4305	7565	13006	12751	8194	9488	6602	6984
138	1	3	6	2	BID	B4305	8068	12258	12292	8222	9068	6382	6323
139	1	3	6	3	BID	B3183	2441	2783	4000	2641	3084	1722	1599
140	1	3	6	4	BID	B3183	2493	2757	3836	2269	2762	1861	2069
141	1	3	6	5	Bim	B7929	1435	1444	1688	994	1459	538	544
142	1	3	6	6	Bim	B7929	1653	1460	1907	802	1407	573	543
143	1	3	6	7	Anti CY3/5		57095	54965	53556	53162	51638	56002	56134
144	1	3	6	8	Anti CY3/5		56814	54831	53832	53130	51713	56371	56346
145	1	4	1	1	BLK	B8928	14687	8783	11049	7119	7399	5767	5260
146	1	4	1	2	BLK	B8928	14149	8212	10540	5904	5826	5892	5866
147	1	4	1	3	Bmf	B1684	2372	2160	2852	987	1354	1630	828
148	1	4	1	4	Bmf	B1684	1819	1790	1335	1050	1080	677	454
149	1	4	1	5	Bmf	B1559	1526	1820	2021	702	728	266	327
150	1	4	1	6	Bmf	B1559	1622	1707	1767	530	798	217	-8
151	1	4	1	7	BNIP3	B7931	8360	10764	13272	5956	6375	5064	5709
152	1	4	1	8	BNIP3	B7931	8891	9916	13016	6006	6948	4715	5539
153	1	4	2	1	BOB1 OBF1	B7810	3549	6548	6186	5251	7682	11683	12005
154	1	4	2	2	BOB1 OBF1	B7810	4027	6992	6538	3610	4339	3741	3686
155	1	4	2	3	Brg1 hSNF2b	B8184	7667	11206	11550	6030	7915	5950	6754
156	1	4	2	4	Brg1 hSNF2b	B8184	9593	10678	13450	6123	6579	6161	7376
157	1	4	2	5	BTK	B0811	6416	10708	10902	5730	6923	5431	6763
158	1	4	2	6	BTK	B0811	6719	10102	10849	6306	6984	5366	6683
159	1	4	2	7	BTK	B0686	5919	6428	7519	2572	3447	2300	3457
160	1	4	2	8	BTK	B0686	6289	5849	7639	2697	4047	2658	2967
161	1	4	3	1	BUB1	B0561	9479	13101	14515	7854	7584	5923	5547
162	1	4	3	2	BUB1	B0561	9482	12920	14204	6777	7522	5759	5038
163	1	4	3	3	BUBR1	B9310	5326	7739	6041	2147	2914	2164	2136
164	1	4	3	4	BUBR1	B9310	5530	5459	13169	2247	2816	2361	2264
165	1	4	3	5	cAbl	A5844	8587	11498	12793	6154	7079	6030	6888
166	1	4	3	6	cAbl	A5844	9251	11549	12754	6423	6764	5613	6208
167	1	4	3	7	cCbl	C9603	9395	12416	12801	6203	7489	5397	6242
168	1	4	3	8	cCbl	C9603	8913	11592	12782	6896	8124	5823	5917
169	1	4	4	1	cerbB2	E2777	7622	9480	8674	5046	6246	3628	3282
170	1	4	4	2	cerbB2	E2777	7562	10209	9458	4848	5545	4416	3405
171	1	4	4	3	cerbB3	E8767	17017	26030	29468	13697	12681	9145	7075
172	1	4	4	4	cerbB3	E8767	17620	26310	34908	13573	12891	8796	7741
173	1	4	4	5	cerbB4	E5900	8390	10959	11976	5719	6491	4569	3909
174	1	4	4	6	cerbB4	E5900	8283	12067	12648	5599	6036	4425	4053
175	1	4	4	7	cJun pSer63	J2128	20	351	105	-123	-108	-670	-793
176	1	4	4	8	cJun pSer63	J2128	400	-98	-358	-671	-495	-708	-612
177	1	4	5	1	cJun pSer73	J2253	287	-39	-268	-584	-332	-596	-650
178	1	4	5	2	cJun pSer73	J2253	-209	151	-559	-749	-374	-751	-722
179	1	4	5	3	cMyc	M4439	7785	10348	10366	5207	5006	3794	2974
180	1	4	5	4	cMyc	M4439	7792	10945	15495	5233	5181	4328	3837
181	1	4	5	5	cMyc	C3956	5812	8779	8744	4327	5452	3809	4966
182	1	4	5	6	cMyc	C3956	6127	8793	8847	3866	5034	3507	4373
183	1	4	5	7	Uvomorulin ECadherin	U3254	11300	16584	17017	7631	8865	6478	6426
184	1	4	5	8	Uvomorulin ECadherin	U3254	10989	16577	15958	8394	9756	6939	7413
185	1	4	6	1	NCadherin	C2542	5990	7207	6518	4446	4998	3483	3239
186	1	4	6	2	NCadherin	C2542	5952	7221	7539	4367	5285	3274	5137
187	1	4	6	3	NCadherin	C2667	9626	10915	12916	6663	6036	4420	3714
188	1	4	6	4	NCadherin	C2667	10649	10733	14436	6603	5906	4455	3815
189	1	4	6	5	Pan Cadherin	C1821	7831	11624	12413	6746	7572	5373	4666
190	1	4	6	6	Pan Cadherin	C1821	7931	12223	12559	6737	7359	5426	5355
191	1	4	6	7	Anti CY3/5		56800	54055	54152	54798	52492	57267	57423
192	1	4	6	8	Anti CY3/5		56735	53913	54228	55038	52287	57288	57381
193	2	1	1	1	CalbindinD28K	C7354	14530	12292	11939	6837	7801	4941	4235
194	2	1	1	2	CalbindinD28K	C7354	10337	12736	11580	7648	8954	6569	5117
195	2	1	1	3	Calcineurin aSubunit	C1956	5757	5110	8781	3494	3593	3708	2170
196	2	1	1	4	Calcineurin aSubunit	C1956	4826	5682	6055	4855	4368	4443	3710
197	2	1	1	5	Caldesmon	C6542	11889	16252	19639	13059	11407	10515	7582
198	2	1	1	6	Caldesmon	C6542	11831	15980	19313	13397	10969	9960	7619
199	2	1	1	7	Calmodulin	C7055	4435	5178	5824	4134	2696	2527	2236
200	2	1	1	8	Calmodulin	C7055	5118	4966	5578	3517	2724	2610	2249
201	2	1	2	1	Calnexin	C4731	6761	8977	8511	5486	6363	4649	4380
202	2	1	2	2	Calnexin	C4731	6228	9497	8836	5669	6680	4898	5019
203	2	1	2	3	Calponin	C2687	7740	11910	16582	8848	8907	8001	6285
204	2	1	2	4	Calponin	C2687	7773	11618	11914	7677	8093	6347	5103
205	2	1	2	5	Calreticulin	C4606	7036	12853	12320	8337	9138	7055	6260
206	2	1	2	6	Calreticulin	C4606	6823	13491	13008	8251	8649	7442	6486
207	2	1	2	7	Calretinin	C7479	6423	8807	9577	4842	5871	4098	3129
208	2	1	2	8	Calretinin	C7479	7260	9755	10164	5067	5941	4492	3464
209	2	1	3	1	Claspin	C7867	6062	14257	11740	7117	8039	7796	7150
210	2	1	3	2	Claspin	C7867	6513	14254	11768	7341	8673	7167	6572
211	2	1	3	3	CaM Kinase IV CaMKIV	C2851	6112	13806	13190	7851	8901	7158	6312
212	2	1	3	4	CaM Kinase IV CaMKIV	C2851	6681	14377	12627	7935	9022	7527	6822
213	2	1	3	5	CaM Kinase Kinase a CaMKKa	C7099	8307	8040	7552	4852	6795	4432	3807
214	2	1	3	6	CaM Kinase Kinase a CaMKKa	C7099	8077	7984	7459	4937	6064	4002	3508
215	2	1	3	7	CaM Kinase IIa	C6974	6433	12131	11847	6958	8565	6125	5319
216	2	1	3	8	CaM Kinase IIa	C6974	6824	12640	12952	6974	8412	6516	5801
217	2	1	4	1	CaM Kinase IV	C9973	6407	14102	13344	8234	9072	8028	7040
218	2	1	4	2	CaM Kinase IV	C9973	6321	14175	13136	8319	8881	7600	6949
219	2	1	4	3	CASK LIN2	C4856	8335	12666	13502	7446	7948	5837	5487
220	2	1	4	4	CASK LIN2	C4856	8577	13040	12880	7284	7659	5556	4866
221	2	1	4	5	Casein Kinase 2b	C3617	2848	5520	6284	3447	3466	2897	1855
222	2	1	4	6	Casein Kinase 2b	C3617	2998	5818	6055	3548	3528	2844	1954
223	2	1	4	7	Caspase 2	C7349	6275	13792	13150	7900	8275	6947	5598
224	2	1	4	8	Caspase 2	C7349	6828	14206	14294	8088	8466	7078	6041
225	2	1	5	1	Caspase 3	C9598	6560	13740	12306	7528	8486	7330	6549
226	2	1	5	2	Caspase 3	C9598	6224	14614	12402	7641	8415	7306	6731
227	2	1	5	3	Caspase 3 Active	C8487	5110	10398	8471	6283	6498	6195	5220
228	2	1	5	4	Caspase 3 Active	C8487	5170	10874	8945	6614	7225	6006	5765
229	2	1	5	5	Caspase 4	C4481	2572	4379	6142	2111	2624	1909	1641
230	2	1	5	6	Caspase 4	C4481	2793	6437	5254	2758	2505	2227	1706
231	2	1	5	7	Caspase 4	C3392	5610	8223	8548	5494	5758	4756	4281
232	2	1	5	8	Caspase 4	C3392	5598	8717	8714	5300	5908	4792	3793
233	2	1	6	1	Caspase 5	C6979	7365	9109	9000	5670	5081	4326	4019
234	2	1	6	2	Caspase 5	C6979	7628	9631	9349	5845	5962	4884	3734
235	2	1	6	3	Caspase 6	C7599	6083	12220	9684	6235	7603	6457	6145
236	2	1	6	4	Caspase 6	C7599	5995	12030	9198	5736	7166	5610	5801
237	2	1	6	5	Caspase 7	C7724	7906	12958	12763	6595	7622	6349	5381
238	2	1	6	6	Caspase 7	C7724	7229	13141	10414	6698	7675	6414	5478
239	2	1	6	7	Anti CY3/5		57317	54189	53159	52611	51900	55567	55483
240	2	1	6	8	Anti CY3/5		57465	54106	53156	52552	51868	55468	55851
241	2	2	1	1	Caspase 7	C1104	11954	17722	15459	11487	12152	9065	8638
242	2	2	1	2	Caspase 7	C1104	10702	18281	16226	10428	11662	8690	7211
243	2	2	1	3	Caspase 8	C3101	7215	9626	9485	7204	7181	6199	4594
244	2	2	1	4	Caspase 8	C3101	6668	10652	10605	8145	7145	6474	5473
245	2	2	1	5	Caspase 8	C2976	7842	13335	13898	9726	9953	8160	6777
246	2	2	1	6	Caspase 8	C2976	7585	14629	14452	9902	10330	8085	6345
247	2	2	1	7	Caspase 8	C4106	8243	11745	14897	9442	8480	6150	3988
248	2	2	1	8	Caspase 8	C4106	8316	12569	14139	8858	8382	5419	3786
249	2	2	2	1	ProCaspase 8	C7849	6674	12108	12836	7740	8361	6857	4579
250	2	2	2	2	ProCaspase 8	C7849	7423	12638	12955	8319	8325	6909	5122
251	2	2	2	3	Caspase 9	C7729	7117	11435	11074	6299	6894	5527	4664
252	2	2	2	4	Caspase 9	C7729	6479	10823	10130	6412	7113	5401	4562
253	2	2	2	5	Caspase 9	C4356	7320	12412	13287	8095	8169	5880	3597
254	2	2	2	6	Caspase 9	C4356	8054	12330	13946	8711	8330	5760	3945
255	2	2	2	7	Caspase10	C8351	5999	11766	10027	6338	7152	5511	5373
256	2	2	2	8	Caspase10	C8351	5638	11419	9667	5823	7306	5623	5029
257	2	2	3	1	Caspase 10	C1229	7700	12820	13898	8726	8892	5909	4495
258	2	2	3	2	Caspase 10	C1229	8233	13410	14091	9159	9420	6248	4325
259	2	2	3	3	Caspase11	C1354	8020	14926	12408	8237	9105	6782	6425
260	2	2	3	4	Caspase11	C1354	8449	15577	14053	8127	9513	6944	6191
261	2	2	3	5	Caspase12	C7611	4211	7349	6642	4521	5443	4350	3337
262	2	2	3	6	Caspase12	C7611	4154	7797	7641	5342	6612	4401	3404
263	2	2	3	7	Caspase13	C8854	243	1683	583	163	954	125	363
264	2	2	3	8	Caspase13	C8854	440	2822	955	178	1315	88	36
265	2	2	4	1	Catalase	C0979	7066	12386	12312	8013	8804	5839	4147
266	2	2	4	2	Catalase	C0979	6762	12322	12714	8605	9751	6219	4766
267	2	2	4	3	a E Catenin	C8114	6279	13877	12668	7926	9142	7064	5902
268	2	2	4	4	a E Catenin	C8114	6346	13652	12424	8370	9321	7048	6272
269	2	2	4	5	aNCatenin	C8239	7051	14863	13075	9281	10199	7730	6748
270	2	2	4	6	aNCatenin	C8239	7496	15278	12903	9304	10244	7813	7039
271	2	2	4	7	aCatenin	C2081	15260	20760	20467	14124	15611	8970	6916
272	2	2	4	8	aCatenin	C2081	14855	19977	19993	13984	15376	9370	6922
273	2	2	5	1	bCatenin	C7207	4574	6930	7427	4558	4593	2981	1754
274	2	2	5	2	bCatenin	C7207	4389	7146	7781	4921	4712	3460	2077
275	2	2	5	3	bCatenin	C7082	7084	13709	13185	7857	8245	6399	4631
276	2	2	5	4	bCatenin	C7082	7190	14318	13647	8704	9127	6599	4658
277	2	2	5	5	bCatenin pThr41	C8616	3191	6520	4694	3595	4330	3461	2772
278	2	2	5	6	bCatenin pThr41	C8616	3515	7529	5959	4448	4475	3679	3038
279	2	2	5	7	bCatenin pSer33pSer37	C4231	4096	8965	8194	5092	5662	4277	3316
280	2	2	5	8	bCatenin pSer33pSer37	C4231	4271	8853	8092	5191	6310	4721	3689
281	2	2	6	1	phospho-b-Catenin pSer45	C5615	5392	9541	8286	5265	5427	4194	3321
282	2	2	6	2	phospho-b-Catenin pSer45	C5615	5701	9593	8511	5792	5464	4879	4022
283	2	2	6	3	bCatenin pSer33	C2363	6982	14145	10209	7144	8205	6763	5686
284	2	2	6	4	bCatenin pSer33	C2363	6714	14225	10577	7187	8024	6512	5801
285	2	2	6	5	dCatenin NPRAP	C4864	5852	12069	9467	6572	6948	6037	5569
286	2	2	6	6	dCatenin NPRAP	C4864	6036	12329	9520	6789	7650	5626	5375
287	2	2	6	7	Anti CY3/5		56883	54442	53531	52584	51656	55611	56130
288	2	2	6	8	Anti CY3/5		56510	54376	53396	52496	51736	55635	56164
289	2	3	1	1	Cathepsin D	C0715	17046	24088	25664	22127	20031	14181	13688
290	2	3	1	2	Cathepsin D	C0715	16116	24336	26287	18479	17512	12891	11061
291	2	3	1	3	Cathepsin L	C2970	7429	14098	13673	8225	7912	5319	4006
292	2	3	1	4	Cathepsin L	C2970	7523	13352	13335	8890	7949	5818	4704
293	2	3	1	5	Caveolin1	C3237	6782	11772	11049	7603	6916	5348	4343
294	2	3	1	6	Caveolin1	C3237	7078	11950	11508	7158	7657	5929	4850
295	2	3	1	7	CD40	C5987	1246	1669	836	279	1265	352	341
296	2	3	1	8	CD40	C5987	1041	2327	1040	502	2004	326	580
297	2	3	2	1	Cdc14A	C2238	7482	9715	10988	6405	7075	5019	3304
298	2	3	2	2	Cdc14A	C2238	6431	10107	10931	6916	7190	5199	3302
299	2	3	2	3	Cdc25c	C0349	9502	16133	16671	11355	10645	7972	6231
300	2	3	2	4	Cdc25c	C0349	9818	16641	16449	10691	10305	8364	6093
301	2	3	2	5	Cdc25A	C9479	6936	10162	9740	5952	5852	4021	3719
302	2	3	2	6	Cdc25A	C9479	7725	10608	9085	5483	5699	3902	3680
303	2	3	2	7	Cdc27	C7104	7667	12626	14550	8512	8591	6182	4132
304	2	3	2	8	Cdc27	C7104	7370	14008	14437	8938	9036	6547	4507
305	2	3	3	1	Cdc6	C0224	6182	11485	10204	7126	7888	6562	5459
306	2	3	3	2	Cdc6	C0224	6055	12137	9533	7145	8623	6492	6204
307	2	3	3	3	Cdc7 Kinase	C6613	6404	10842	10879	6513	8208	5252	3793
308	2	3	3	4	Cdc7 Kinase	C6613	7133	11319	10904	6548	7450	5342	4258
309	2	3	3	5	Cdh1	C7855	5494	10115	8963	5947	7402	4839	3495
310	2	3	3	6	Cdh1	C7855	6017	10241	9381	6094	7486	5394	3764
311	2	3	3	7	Cdk1	C4973	1945	4752	3035	1736	2730	1136	893
312	2	3	3	8	Cdk1	C4973	2146	4323	3397	1793	2531	1100	967
313	2	3	4	1	Cdk3	C9987	1451	3853	1813	762	3441	1131	803
314	2	3	4	2	Cdk3	C9987	1600	3692	1904	822	3197	1117	808
315	2	3	4	3	Cdk4	C8218	11111	19127	19817	11541	12722	9293	6926
316	2	3	4	4	Cdk4	C8218	11362	19570	17588	11725	12842	8782	7191
317	2	3	4	5	Cdk6	C8343	9163	15937	17030	10383	10983	7043	5472
318	2	3	4	6	Cdk6	C8343	9194	16120	17159	10254	11241	7225	5943
319	2	3	4	7	Cdk7 cak	C7089	8272	14430	13528	8618	9508	6547	4576
320	2	3	4	8	Cdk7 cak	C7089	8454	14842	13610	8534	10344	6563	4981
321	2	3	5	1	TBP	T1827	7168	12058	12420	8789	8034	5733	4006
322	2	3	5	2	TBP	T1827	11369	12447	12148	10484	8225	6371	4378
323	2	3	5	3	CENPE	C7488	6958	12538	11329	7200	8287	6261	5418
324	2	3	5	4	CENPE	C7488	6558	13324	10942	7288	8164	6575	5455
325	2	3	5	5	Centrin	C7736	12228	16287	15072	9374	10336	7310	6553
326	2	3	5	6	Centrin	C7736	13386	16037	14860	9342	10359	7459	6606
327	2	3	5	7	Chk1	C9358	5577	10263	8724	5484	7343	5021	3302
328	2	3	5	8	Chk1	C9358	5683	10887	9098	5815	7640	4979	3212
329	2	3	6	1	Chk2	C9108	8717	14402	12832	7814	8478	6545	4919
330	2	3	6	2	Chk2	C9108	8719	13810	11488	7720	8776	6962	5111
331	2	3	6	3	Chk2	C9233	6809	12781	10745	6904	7173	5617	3938
332	2	3	6	4	Chk2	C9233	7740	13014	11707	7261	7256	6268	4724
333	2	3	6	5	Chondroitin Sulfate	C8035	20320	33476	26846	18834	20408	15870	13720
334	2	3	6	6	Chondroitin Sulfate	C8035	20592	33039	26937	18621	20361	15710	14277
335	2	3	6	7	Anti CY3/5		57249	54606	53768	53169	52013	56246	56668
336	2	3	6	8	Anti CY3/5		57457	54837	53834	53334	52155	56428	56764
337	2	4	1	1	Ciliated Cell Marker	C5867	25513	15964	17188	13515	14879	13193	9638
338	2	4	1	2	Ciliated Cell Marker	C5867	14777	13921	15878	9902	10871	8928	7759
339	2	4	1	3	CIN85	C8116	6581	11557	10795	6112	7937	6566	5919
340	2	4	1	4	CIN85	C8116	10712	12251	12294	8394	8821	6634	5777
341	2	4	1	5	Casein Kinase 2a	C5367	3742	8530	8710	5661	5299	3768	4456
342	2	4	1	6	Casein Kinase 2a	C5367	5982	8550	8163	5493	6253	3923	3998
343	2	4	1	7	Clathrin Light Chain	C1985	7627	12429	12326	7303	9706	4715	3461
344	2	4	1	8	Clathrin Light Chain	C1985	6004	14374	11464	9542	11032	4791	4772
345	2	4	2	1	Clathrin Heavy Chain	C1860	5778	9317	8420	4838	7029	3914	5303
346	2	4	2	2	Clathrin Heavy Chain	C1860	5155	8995	8683	5643	7125	4298	3942
347	2	4	2	3	CNPase	C5922	5083	8457	9858	3858	4963	3180	2323
348	2	4	2	4	CNPase	C5922	4345	10110	15141	4408	6265	3635	3084
349	2	4	2	5	Cofilin	C8736	16254	26613	25280	12974	14898	10023	5998
350	2	4	2	6	Cofilin	C8736	20140	26324	24620	13390	15121	9976	6668
351	2	4	2	7	Coilin	C1862	4572	11760	13362	9078	9055	5702	5530
352	2	4	2	8	Coilin	C1862	4425	11516	14227	7820	9063	5312	3258
353	2	4	3	1	Collagen Type IV	C1926	7190	16378	14448	8114	9403	7359	5651
354	2	4	3	2	Collagen Type IV	C1926	7994	16821	14175	9229	9393	7855	6234
355	2	4	3	3	Connexin 32	C3470	5646	13858	15685	6930	8812	6223	5510
356	2	4	3	4	Connexin 32	C3470	5258	14173	10826	6358	8729	5898	5365
357	2	4	3	5	Negative Control		38909	2423	1231	7078	8437	2044	5375
358	2	4	3	6	Negative Control		7120	-44	526	-1221	-282	-285	-201
359	2	4	3	7	Connexin 32	C6344	13455	17022	17044	8735	10709	7830	6474
360	2	4	3	8	Connexin 32	C6344	9798	18868	17414	9217	11536	8023	6738
361	2	4	4	1	Connexin43	C8093	16291	29553	29962	17242	16706	11230	8894
362	2	4	4	2	Connexin43	C8093	15133	28896	30130	16753	15891	11032	7814
363	2	4	4	3	Connexin 43	C6219	5860	12128	15017	6772	9093	8007	11477
364	2	4	4	4	Connexin 43	C6219	4866	12222	10047	6065	8609	4724	4365
365	2	4	4	5	bCOP	G6160	4283	17480	14480	8550	11001	7197	4498
366	2	4	4	6	bCOP	G6160	5279	16839	13861	8678	11109	7615	5452
367	2	4	4	7	Cortactin	C6987	6180	14124	11450	6904	10336	5940	4611
368	2	4	4	8	Cortactin	C6987	6596	15110	11241	7436	10203	6365	4990
369	2	4	5	1	Corticotropin Releasing Factor	C5348	7013	12473	12018	7231	9340	6442	4995
370	2	4	5	2	Corticotropin Releasing Factor	C5348	7108	14116	12335	7572	9624	6373	4849
371	2	4	5	3	COX II	C9354	1586	4557	5398	1938	4645	1959	905
372	2	4	5	4	COX II	C9354	1736	4523	3600	1779	4004	2200	1264
373	2	4	5	5	CrkL	C0978	5746	12920	9224	5330	8446	5479	3678
374	2	4	5	6	CrkL	C0978	7938	11296	10627	5865	10285	5676	4460
375	2	4	5	7	Crk II	C0853	6946	12571	10880	6296	9486	5491	3982
376	2	4	5	8	Crk II	C0853	7071	13067	10920	6314	10732	5943	4522
377	2	4	6	1	Csk	C7863	7544	13797	12039	8549	7663	6047	5387
378	2	4	6	2	Csk	C7863	7852	13374	12015	7719	7906	6001	5605
379	2	4	6	3	CtBP1	C9491	8025	19843	12231	8045	9320	7161	5831
380	2	4	6	4	CtBP1	C9491	8159	16432	12493	9308	9564	7622	6191
381	2	4	6	5	CtBP1	C8741	2056	5354	5878	2567	4049	1493	2413
382	2	4	6	6	CtBP1	C8741	3335	5332	5226	2819	4726	1797	1073
383	2	4	6	7	Anti CY3/5		57555	55058	54410	54226	52339	56945	57480
384	2	4	6	8	Anti CY3/5		57463	54836	54435	53951	52269	56930	57506
385	3	1	1	1	CUGBP1	C5112	15250	18961	23236	12873	12911	9263	4895
386	3	1	1	2	CUGBP1	C5112	13499	18082	21100	11383	12682	9332	6418
387	3	1	1	3	Cyclin A	C4710	6283	7398	8621	4564	5336	4192	2494
388	3	1	1	4	Cyclin A	C4710	5635	7832	9463	5390	6154	4491	3322
389	3	1	1	5	Cyclin B1	C8831	7466	11855	10824	6358	7512	6584	5177
390	3	1	1	6	Cyclin B1	C8831	7169	11347	11145	6549	7791	6617	5581
391	3	1	1	7	Cyclin D1	C5588	9059	12401	12600	8267	8612	7126	5682
392	3	1	1	8	Cyclin D1	C5588	8156	12898	12817	8077	8389	7128	5555
393	3	1	2	1	Cyclin D1	C7464	3828	6614	7633	4315	3477	2918	1544
394	3	1	2	2	Cyclin D1	C7464	3558	7275	7754	4878	3834	3448	2055
395	3	1	2	3	Cyclin D2	C7339	9815	17907	17140	10405	10264	9068	7086
396	3	1	2	4	Cyclin D2	C7339	9600	18197	18419	10181	10954	9087	7200
397	3	1	2	5	Cyclin D3	C7214	6961	12338	12266	7457	7901	6580	5161
398	3	1	2	6	Cyclin D3	C7214	6743	12383	12491	7348	8069	7083	5358
399	3	1	2	7	Cyclin H	C5351	8848	12076	12437	8408	8583	7001	6049
400	3	1	2	8	Cyclin H	C5351	8030	12477	13073	8643	8821	6811	5960
401	3	1	3	1	Cystatin A	C3095	8854	14094	15412	9313	9414	8344	5710
402	3	1	3	2	Cystatin A	C3095	9346	15487	15340	9573	9369	7897	5878
403	3	1	3	3	Cytohesin1	C8979	3922	8340	8055	5022	5263	4555	3394
404	3	1	3	4	Cytohesin1	C8979	3758	9113	9736	5558	5834	5269	4037
405	3	1	3	5	Cytokeratin peptide4	C5176	7732	13327	14106	7972	8600	7139	4826
406	3	1	3	6	Cytokeratin peptide4	C5176	7859	14093	14268	8802	8729	7407	5170
407	3	1	3	7	Cytokeratin CK5	C7785	12779	11064	12643	7210	6683	5257	3128
408	3	1	3	8	Cytokeratin CK5	C7785	12713	11186	13177	7487	7392	5474	3944
409	3	1	4	1	Cytokeratin peptide 7	C6417	9520	12857	12948	9009	8906	6677	4641
410	3	1	4	2	Cytokeratin peptide 7	C6417	9865	13114	13213	8781	8779	7494	5572
411	3	1	4	3	Cytokeratin 8 12	C7034	2557	4233	4480	2280	2199	2319	1581
412	3	1	4	4	Cytokeratin 8 12	C7034	2817	4252	4736	2347	2830	2252	1794
413	3	1	4	5	Cytokeratin 8 13	C6909	10176	14189	17620	9162	8797	5968	3078
414	3	1	4	6	Cytokeratin 8 13	C6909	10769	15653	18663	10115	8681	6505	3074
415	3	1	4	7	Cytokeratin peptide 13	C0791	5491	12076	12745	8530	6817	5870	4478
416	3	1	4	8	Cytokeratin peptide 13	C0791	5631	13020	13456	8659	7269	6510	5284
417	3	1	5	1	Cytokeratin Peptide 17	C9179	14642	26099	28381	16610	15978	13159	9002
418	3	1	5	2	Cytokeratin Peptide 17	C9179	15406	26174	27128	16391	15811	13088	10473
419	3	1	5	3	Cytokeratin peptide 18	C1399	7662	11400	14131	10176	8233	6439	5244
420	3	1	5	4	Cytokeratin peptide 18	C1399	7728	12184	14557	10706	8979	6467	5281
421	3	1	5	5	Cytokeratin peptide 19	C6930	3762	4601	5056	2558	2583	2489	1547
422	3	1	5	6	Cytokeratin peptide 19	C6930	3181	4717	5124	2716	3077	2713	2009
423	3	1	5	7	Pan Cytokeratin	C2931	14024	25025	26625	15934	15500	12536	9176
424	3	1	5	8	Pan Cytokeratin	C2931	14077	24593	25965	16436	14913	12322	9257
425	3	1	6	1	DAPK	D2178	6285	9376	9795	6326	6020	5690	3608
426	3	1	6	2	DAPK	D2178	6685	9487	10107	6129	6802	6028	4606
427	3	1	6	3	DAPK pSer308	D4941	10173	13253	15215	8384	8468	6759	4005
428	3	1	6	4	DAPK pSer308	D4941	10454	13308	14551	8855	9202	7178	4245
429	3	1	6	5	DAP Kinase 2	D3191	1256	2149	2140	1034	882	1102	551
430	3	1	6	6	DAP Kinase 2	D3191	1332	2250	2281	996	1067	1116	478
431	3	1	6	7	Anti CY3/5		58107	54911	53619	53269	52439	56170	56497
432	3	1	6	8	Anti CY3/5		58000	54824	53402	53391	52554	56253	56463
433	3	2	1	1	Daxx	D7810	6745	12416	18335	18300	15443	12596	9288
434	3	2	1	2	Daxx	D7810	6680	19022	22011	31740	27512	16231	15652
435	3	2	1	3	DcR1	D3566	1467	1631	543	6143	3145	994	9876
436	3	2	1	4	DcR1	D3566	1695	3779	4985	8280	5146	993	518
437	3	2	1	5	DcR2	D3188	1087	8321	8330	13169	6614	2094	953
438	3	2	1	6	DcR2	D3188	800	11418	7824	13013	12600	6006	9010
439	3	2	1	7	DcR3	D1814	375	529	124	5020	1752	2203	4789
440	3	2	1	8	DcR3	D1814	438	1117	532	3072	1284	2557	-27
441	3	2	2	1	DEDAF	D3316	1338	8580	5455	7736	4208	1048	131
442	3	2	2	2	DEDAF	D3316	1354	4221	4519	9093	9596	4938	9150
443	3	2	2	3	Desmin	D1033	9964	10290	14411	9574	12842	7478	4915
444	3	2	2	4	Desmin	D1033	10697	11866	17605	20111	14928	7719	5257
445	3	2	2	5	Desmosomal Protein	D1286	6333	11573	10962	10704	13632	5337	10435
446	3	2	2	6	Desmosomal Protein	D1286	6886	9325	12261	9727	10210	6178	4680
447	3	2	2	7	Destrin ADF	D8940	7525	12104	12811	8457	8409	7845	5770
448	3	2	2	8	Destrin ADF	D8940	7272	12050	12292	7077	7891	5994	4745
449	3	2	3	1	DNASE I	D0188	1511	1163	402	-345	-632	337	121
450	3	2	3	2	DNASE I	D0188	3192	1657	1218	976	406	330	-11
451	3	2	3	3	DNASE II	D1689	577	659	575	-1	228	328	102
452	3	2	3	4	DNASE II	D1689	424	1030	525	0	66	381	-8
453	3	2	3	5	DNMT1	D4567	6678	11823	10931	7245	7460	6825	5025
454	3	2	3	6	DNMT1	D4567	6388	13224	12017	7631	8397	7070	7182
455	3	2	3	7	DNMT1	D4692	5186	11446	8459	5495	6809	5312	5101
456	3	2	3	8	DNMT1	D4692	5088	9755	8699	4977	7302	5554	5027
457	3	2	4	1	DOPA Decarboxylase	D0180	7850	9944	11518	6022	6463	4485	2919
458	3	2	4	2	DOPA Decarboxylase	D0180	8010	10739	11727	6573	7365	5777	3984
459	3	2	4	3	DP2	D7438	6160	13063	10669	6527	7696	6527	5074
460	3	2	4	4	DP2	D7438	5958	11000	10172	6033	7756	5850	5099
461	3	2	4	5	DR3	D3563	1514	1036	719	-217	-348	104	63
462	3	2	4	6	DR3	D3563	1810	1566	848	370	360	475	-46
463	3	2	4	7	Negative Control		15	215	387	344	3320	2765	7773
464	3	2	4	8	Negative Control		407	-470	-561	-1248	393	-527	-762
465	3	2	5	1	DR4	D3813	52193	39673	40602	33945	52099	54955	51110
466	3	2	5	2	DR4	D3813	52043	40609	42539	32212	52141	55745	53640
467	3	2	5	3	DR5	D3938	932	1165	1110	-4	445	1253	1355
468	3	2	5	4	DR5	D3938	818	633	875	-390	163	285	6
469	3	2	5	5	DR6	D1564	271	-292	-380	-707	-774	-185	-484
470	3	2	5	6	DR6	D1564	421	431	326	-655	-620	-174	-493
471	3	2	5	7	DRAK1	D1314	652	846	926	257	196	338	96
472	3	2	5	8	DRAK1	D1314	713	633	988	-10	283	371	127
473	3	2	6	1	Dystrophin	D8168	9092	9059	10197	5514	5643	4592	2979
474	3	2	6	2	Dystrophin	D8168	8927	9409	10663	5312	5731	4942	3075
475	3	2	6	3	Dystrophin	D8043	8855	13958	13743	8263	8852	7333	7195
476	3	2	6	4	Dystrophin	D8043	8967	13647	12979	8307	8891	7472	5788
477	3	2	6	5	E2F1	E9026	3789	5571	4400	2340	3183	2783	2471
478	3	2	6	6	E2F1	E9026	3663	5576	4693	2123	2962	2707	2152
479	3	2	6	7	Anti CY3/5		58205	55052	53846	53381	52619	56560	56666
480	3	2	6	8	Anti CY3/5		58294	55085	53363	53402	52698	56587	56782
481	3	3	1	1	E2F1	E8901	12179	17564	15639	12127	12851	10780	8141
482	3	3	1	2	E2F1	E8901	10187	15482	15015	9697	11812	8700	8976
483	3	3	1	3	E2F2	E8776	7992	14311	13062	8783	10041	7697	5975
484	3	3	1	4	E2F2	E8776	8691	14275	12952	7905	9549	7025	5994
485	3	3	1	5	E2F3	E8651	8468	12483	13168	8269	7883	6125	4256
486	3	3	1	6	E2F3	E8651	8032	12137	13565	8676	7757	6967	4579
487	3	3	1	7	E2F4	E8526	6447	10377	9554	5932	5113	5216	3959
488	3	3	1	8	E2F4	E8526	7031	10354	10502	5828	5210	5216	4507
489	3	3	2	1	E6AP	E8655	5565	9443	8486	5145	5578	4682	3461
490	3	3	2	2	E6AP	E8655	5553	9665	8818	5312	6008	5408	3787
491	3	3	2	3	EGF receptor	E3138	5399	9707	9362	5916	5717	4684	2770
492	3	3	2	4	EGF receptor	E3138	5688	9749	9914	6421	6373	4956	3060
493	3	3	2	5	ERK5 BIG MAPKBMK1	E1523	7329	13692	12731	8422	8386	7085	6064
494	3	3	2	6	ERK5 BIG MAPKBMK1	E1523	7892	14203	12915	8341	8593	7299	6185
495	3	3	2	7	Elastin	E4013	6091	10082	10970	6830	7079	5507	3597
496	3	3	2	8	Elastin	E4013	6398	10202	10560	6820	7002	5546	4040
497	3	3	3	1	ELKS	E4531	7873	13048	14231	7964	8281	6790	4473
498	3	3	3	2	ELKS	E4531	8449	11867	12653	8200	9183	6697	4646
499	3	3	3	3	Endothelial Cell Protein C Receptor	E6280	5626	8762	8976	5544	5688	4571	3524
500	3	3	3	4	Endothelial Cell Protein C Receptor	E6280	5265	9277	9379	5297	5859	4578	3553
501	3	3	3	5	Endothelial Cells	E9653	6426	8377	9793	5472	5132	4766	3442
502	3	3	3	6	Endothelial Cells	E9653	6007	8739	9952	5394	5050	4680	3445
503	3	3	3	7	Endothelin	E0771	7946	14665	13851	8013	8248	6576	4746
504	3	3	3	8	Endothelin	E0771	7858	14659	13769	8003	8868	7256	4801
505	3	3	4	1	Epidermal Growth Factor	E2520	13512	18842	19583	13173	13596	7691	4521
506	3	3	4	2	Epidermal Growth Factor	E2520	14368	20336	21023	14732	13178	8587	4863
507	3	3	4	3	Episialin	E0143	5140	7894	8427	5068	5142	4083	2683
508	3	3	4	4	Episialin	E0143	4765	8739	8644	5000	5240	4284	2882
509	3	3	4	5	ERP57	E5031	5658	7239	7982	4813	5736	4152	3047
510	3	3	4	6	ERP57	E5031	5836	7264	8221	4934	5424	4229	3142
511	3	3	4	7	Estrogen Receptor	E0521	8475	14832	14840	9487	10184	8146	7105
512	3	3	4	8	Estrogen Receptor	E0521	7840	15003	14367	9209	9911	8266	6869
513	3	3	5	1	Estrogen receptor	E1396	7198	13215	13251	8614	9390	7708	6432
514	3	3	5	2	Estrogen receptor	E1396	7065	13496	13703	9115	9531	7823	6669
515	3	3	5	3	Exportin T	E1531	4540	4973	5682	3326	3446	4911	2211
516	3	3	5	4	Exportin T	E1531	4431	5413	5582	3645	3574	3240	2510
517	3	3	5	5	Ezrin	E8897	7221	9470	10561	6437	7141	5497	3765
518	3	3	5	6	Ezrin	E8897	7551	9257	10215	6604	7262	5645	5361
519	3	3	5	7	F1A	F3428	1766	1735	2149	844	875	661	608
520	3	3	5	8	F1A	F3428	1559	1688	1886	909	806	604	175
521	3	3	6	1	FADD	F8053	5345	7827	7882	4739	5277	4494	3555
522	3	3	6	2	FADD	F8053	5773	7959	8013	4950	5215	4624	3355
523	3	3	6	3	Focal Adhesion Kinase pp125FAK	F2918	7629	12896	11975	7567	7938	6739	5976
524	3	3	6	4	Focal Adhesion Kinase pp125FAK	F2918	7418	13617	12194	7958	8511	6869	5926
525	3	3	6	5	FAK Phospho pSer772	F9051	1108	1256	751	351	365	103	-244
526	3	3	6	6	FAK Phospho pSer772	F9051	1170	1639	926	242	247	61	354
527	3	3	6	7	Anti CY3/5		57921	55180	53877	53721	53051	56920	56855
528	3	3	6	8	Anti CY3/5		57880	55071	54080	53875	53062	57019	57082
529	3	4	1	1	FAK Phospho pSer910	F9301	3000	2143	2707	2839	5492	3408	1249
530	3	4	1	2	FAK Phospho pSer910	F9301	1532	2513	2803	703	1112	679	980
531	3	4	1	3	FAK pTyr397	F7926	3192	5325	4452	2676	3433	3909	2220
532	3	4	1	4	FAK pTyr397	F7926	3010	5291	5552	2852	2255	2136	1536
533	3	4	1	5	FAK pTyr577	F8926	1245	3442	4137	4489	2773	2690	3065
534	3	4	1	6	FAK pTyr577	F8926	492	1305	1114	359	689	690	331
535	3	4	1	7	Falkor PHD1	F5303	8260	15295	16174	8369	7991	6397	4166
536	3	4	1	8	Falkor PHD1	F5303	8859	15142	16083	8930	7768	6895	5237
537	3	4	2	1	Fas CD95 Apo1	F4424	2486	9931	10365	5767	5341	5004	3516
538	3	4	2	2	Fas CD95 Apo1	F4424	5741	10360	9812	6006	5749	5004	3287
539	3	4	2	3	Fas Ligand	F2051	6881	11763	11120	6596	6577	5477	4776
540	3	4	2	4	Fas Ligand	F2051	2835	11415	10749	3337	2569	5052	4547
541	3	4	2	5	Fas Ligand	F1926	6076	11073	8388	5458	5843	4339	4373
542	3	4	2	6	Fas Ligand	F1926	2213	11689	8532	1866	2276	4248	4494
543	3	4	2	7	FBI1 PAKEMON	F9429	1845	5028	4666	2254	4454	1906	756
544	3	4	2	8	FBI1 PAKEMON	F9429	2463	4889	4583	2359	2302	2337	1517
545	3	4	3	1	Fibroblast Growth Factor9	F1672	3575	6537	8014	2607	2905	2315	1368
546	3	4	3	2	Fibroblast Growth Factor9	F1672	3428	6875	5966	3124	2982	2782	1397
547	3	4	3	3	Fibronectin	F0791	7374	12232	12546	7643	7394	5957	4273
548	3	4	3	4	Fibronectin	F0791	7331	12111	12595	7600	7703	5921	4471
549	3	4	3	5	Fibronectin	F3648	6024	12678	12063	6443	7340	5095	4450
550	3	4	3	6	Fibronectin	F3648	6529	13420	11273	6331	7085	4917	4610
551	3	4	3	7	Fibronectin	F7387	6484	11535	11734	6695	6714	5694	4012
552	3	4	3	8	Fibronectin	F7387	6383	10934	12061	6532	7281	6038	4586
553	3	4	4	1	Filamin	F1888	12625	17454	21359	11488	11614	8671	6411
554	3	4	4	2	Filamin	F1888	13506	17270	18917	11321	10732	8771	6591
555	3	4	4	3	Filensin	F1043	7823	11912	13500	8077	7484	6215	4202
556	3	4	4	4	Filensin	F1043	7507	11582	13434	7922	7543	6030	4522
557	3	4	4	5	FKHR FOXO1a	F6928	6800	10631	12199	6471	6386	5362	3776
558	3	4	4	6	FKHR FOXO1a	F6928	6902	10319	11560	6364	6071	5188	3814
559	3	4	4	7	FKHRL1 FOXO3a	F2178	6155	9449	9471	5693	5698	4846	4319
560	3	4	4	8	FKHRL1 FOXO3a	F2178	5903	9819	9268	5494	6251	4979	4356
561	3	4	5	1	FKHRL1	F1304	3872	8722	6087	3855	4194	4033	4144
562	3	4	5	2	FKHRL1	F1304	4198	8220	6189	3723	3831	4712	3247
563	3	4	5	3	FLIPg d	F9925	2379	4691	3984	2547	2841	3229	1606
564	3	4	5	4	FLIPg d	F9925	2396	4156	3719	2454	3221	3964	1852
565	3	4	5	5	FOXC2	F1054	2541	6111	4487	2228	2302	2824	1491
566	3	4	5	6	FOXC2	F1054	2669	6261	4815	2456	2203	2845	1665
567	3	4	5	7	FOXP2	F6304	6602	13365	11871	6799	7097	6339	4937
568	3	4	5	8	FOXP2	F6304	6792	14309	11569	6993	7379	6927	5063
569	3	4	6	1	FANCD2	F0305	8096	16169	13348	9026	8678	7360	5948
570	3	4	6	2	FANCD2	F0305	8031	16828	13322	10244	8852	7074	5999
571	3	4	6	3	FXR2	F1554	3049	6037	4383	2154	2707	3113	2025
572	3	4	6	4	FXR2	F1554	3029	5098	3934	2467	2980	2841	2214
573	3	4	6	5	FRS2	F9052	9719	12853	13472	8524	7848	5733	4522
574	3	4	6	6	FRS2	F9052	9875	11953	11946	7601	7640	5520	4298
575	3	4	6	7	Anti CY3/5		57336	55169	54752	54517	53844	57457	57855
576	3	4	6	8	Anti CY3/5		57559	55188	54996	54584	53838	57623	57899
577	4	1	1	1	G9a Methyltransferase	G6919	10991	2456	3954	1751	878	1556	200
578	4	1	1	2	G9a Methyltransferase	G6919	9731	3149	4017	2059	2004	1575	790
579	4	1	1	3	Glutamic Acid Decarboxylase 65	G4913	10896	7411	9416	5241	6536	5400	4061
580	4	1	1	4	Glutamic Acid Decarboxylase 65	G4913	9598	9671	10125	6772	6240	5249	4659
581	4	1	1	5	GAD 65	G5038	9223	9977	11330	6260	7031	6073	4477
582	4	1	1	6	GAD 65	G5038	7216	13048	12727	8130	10274	6757	5282
583	4	1	1	7	Glutamic Acid Decarboxylase GAD65 67	G5163	12454	12192	15394	9136	8955	7455	5952
584	4	1	1	8	Glutamic Acid Decarboxylase GAD65 67	G5163	11928	11927	14250	8929	8500	6947	6141
585	4	1	2	1	GADD153	G6916	6279	7769	6971	4471	6056	5708	4652
586	4	1	2	2	GADD153	G6916	6351	8557	8249	5106	6538	5087	4875
587	4	1	2	3	GAP1IP4BP	G6666	6466	7410	8965	5315	5827	5472	3918
588	4	1	2	4	GAP1IP4BP	G6666	6370	6649	8818	5195	5556	4794	3709
589	4	1	2	5	GAPDH	G8795	5888	5183	6397	3308	3392	3240	1927
590	4	1	2	6	GAPDH	G8795	7233	5644	6529	4452	3980	3315	1933
591	4	1	2	7	GATA1	G0290	6044	6097	7082	3613	4023	3952	3788
592	4	1	2	8	GATA1	G0290	5370	5673	5767	2977	3629	3309	2846
593	4	1	3	1	Gelsolin	G4896	6407	11312	13010	7260	7781	7436	6349
594	4	1	3	2	Gelsolin	G4896	7186	11933	13093	7382	7121	7143	6263
595	4	1	3	3	Gemin 2	G6669	6910	10010	10989	5818	6797	6004	4487
596	4	1	3	4	Gemin 2	G6669	6851	10426	10395	6010	6342	6150	4547
597	4	1	3	5	Gemin3	G6544	3614	3159	4292	2302	3000	2585	2414
598	4	1	3	6	Gemin3	G6544	3538	4261	4657	2762	2819	2563	1960
599	4	1	3	7	GFAP Glial Fibrillary Acidic Protein	G9269	6336	11327	12551	6547	8377	7203	5964
600	4	1	3	8	GFAP Glial Fibrillary Acidic Protein	G9269	5860	12741	12669	6858	8065	6348	5112
601	4	1	4	1	GFAP	G3893	2320	1691	1867	926	1297	1559	1110
602	4	1	4	2	GFAP	G3893	2295	2339	2352	663	1305	1756	1220
603	4	1	4	3	Growth Factor Independence1	G6670	12974	20173	25673	12132	12189	7218	4641
604	4	1	4	4	Growth Factor Independence1	G6670	13289	23594	32590	15531	16103	11335	6353
605	4	1	4	5	Glutamate receptor NMDAR 2a	G9038	2551	4697	4652	2338	3290	2185	2800
606	4	1	4	6	Glutamate receptor NMDAR 2a	G9038	2856	4562	4165	2145	2566	2078	2068
607	4	1	4	7	Glutamine Syntethase	G2781	5690	9609	10027	5849	7095	5135	4832
608	4	1	4	8	Glutamine Syntethase	G2781	6671	9301	10248	6397	7393	5902	4923
609	4	1	5	1	Glycogen Synthase Kinase3b	G7914	10584	13391	14711	6925	7736	6650	5147
610	4	1	5	2	Glycogen Synthase Kinase3b	G7914	10601	12622	14826	6719	7321	6777	4769
611	4	1	5	3	Glycogen Synthase Kinase3	G4414	7530	7884	9757	3672	4892	4795	2945
612	4	1	5	4	Glycogen Synthase Kinase3	G4414	8320	10060	11608	6612	7211	5734	4503
613	4	1	5	5	Glycogen Synthase Kinase3 GSK3	G6414	5553	6543	8842	4114	4015	2911	2090
614	4	1	5	6	Glycogen Synthase Kinase3 GSK3	G6414	6036	7398	8789	4733	4365	3755	2086
615	4	1	5	7	GRANZYME B	G1044	7939	12187	12126	6685	7792	5293	4682
616	4	1	5	8	GRANZYME B	G1044	8436	11825	12550	6203	7356	6076	5407
617	4	1	6	1	Grb2	G2791	7611	13034	15386	8093	8252	7148	4830
618	4	1	6	2	Grb2	G2791	8316	14164	16935	9195	8770	7416	5573
619	4	1	6	3	GRK2	G7670	4657	6839	7747	4297	4101	4451	3243
620	4	1	6	4	GRK2	G7670	5390	5660	6853	4183	5250	4387	3491
621	4	1	6	5	GRP1	G6541	6734	6997	8229	4863	4762	4174	2840
622	4	1	6	6	GRP1	G6541	6824	7618	8608	4873	5008	4460	2699
623	4	1	6	7	Anti CY3/5		58159	55251	53642	53816	52437	56851	56937
624	4	1	6	8	Anti CY3/5		57701	55206	53937	53677	52755	56860	57161
625	4	2	1	1	GRP75	G4170	13094	2604	2486	2516	4038	2321	3188
626	4	2	1	2	GRP75	G4170	19968	7376	6510	9086	11297	4015	4924
627	4	2	1	3	GRP78 BiP	G8918	13233	27731	29556	40261	44369	38501	38927
628	4	2	1	4	GRP78 BiP	G8918	8221	13727	17956	19605	28428	16238	15433
629	4	2	1	5	GRP94	G4420	1590	1026	1323	1480	1996	1462	1192
630	4	2	1	6	GRP94	G4420	3738	1610	1380	1062	982	914	247
631	4	2	1	7	hABH1	A8103	6985	6701	8985	7637	6494	4592	2865
632	4	2	1	8	hABH1	A8103	5974	6747	9299	9073	11985	5351	3674
633	4	2	2	1	hABH2	A8228	5067	5256	7029	5542	9448	3851	4286
634	4	2	2	2	hABH2	A8228	5321	6497	6696	6772	4516	4102	2136
635	4	2	2	3	hABH3	A8353	5374	4707	4584	3241	2199	2352	5571
636	4	2	2	4	hABH3	A8353	6501	4453	5110	4101	3782	2891	1915
637	4	2	2	5	hBRM hSNF2a	H9787	2238	1227	1820	537	1188	574	283
638	4	2	2	6	hBRM hSNF2a	H9787	2574	1782	2506	2206	3007	3332	167
639	4	2	2	7	HAT1	H7161	2769	5599	5905	5457	11430	4700	4620
640	4	2	2	8	HAT1	H7161	2895	5100	4245	3815	3661	3480	2615
641	4	2	3	1	HDAC1	H3284	5762	10416	11085	6910	6671	5330	3355
642	4	2	3	2	HDAC1	H3284	5698	11352	10960	7839	14830	10398	6717
643	4	2	3	3	HDAC1	H6287	8245	11027	13981	11419	8397	5180	2732
644	4	2	3	4	HDAC1	H6287	11337	13044	16070	13572	10046	5899	3502
645	4	2	3	5	HDAC2	H3159	6410	12306	13395	16849	10795	7302	5710
646	4	2	3	6	HDAC2	H3159	5088	10743	11427	7417	8317	7910	4857
647	4	2	3	7	HDAC2	H2663	4151	5267	4823	3930	2640	1968	4057
648	4	2	3	8	HDAC2	H2663	4787	5984	7187	2904	3535	4828	1253
649	4	2	4	1	HDAC3	H6537	4554	9393	7868	4927	6978	5075	4326
650	4	2	4	2	HDAC3	H6537	4718	8284	7856	3924	3913	6250	3580
651	4	2	4	3	HDAC3	H3034	5571	6694	8361	4261	4070	3722	1904
652	4	2	4	4	HDAC3	H3034	5490	8139	9167	4963	5606	4888	3131
653	4	2	4	5	HDAC4	H9411	2397	4510	3632	1730	2292	2635	2280
654	4	2	4	6	HDAC4	H9411	2297	4411	3514	1708	2343	2100	1652
655	4	2	4	7	HDAC4	H9536	3863	5132	4597	1611	2192	2482	2209
656	4	2	4	8	HDAC4	H9536	3721	4123	5234	1505	2131	2762	1528
657	4	2	5	1	Negative Control		-897	-884	-925	-2170	-2015	-1177	951
658	4	2	5	2	Negative Control		-869	-945	-1062	-1726	-1930	-1243	-1431
659	4	2	5	3	HDAC5	H4538	2027	1480	1137	-757	-647	-163	-697
660	4	2	5	4	HDAC5	H4538	2158	1803	2076	618	44	782	92
661	4	2	5	5	HDAC5	H8163	1910	1645	2253	839	472	447	202
662	4	2	5	6	HDAC5	H8163	2117	1823	2814	1180	219	663	-360
663	4	2	5	7	HDAC6	H2287	3674	3365	4177	1819	1668	1296	878
664	4	2	5	8	HDAC6	H2287	4875	3503	3939	2096	2097	2098	1114
665	4	2	6	1	HDAC7	H2537	672	1081	529	-446	413	268	892
666	4	2	6	2	HDAC7	H2537	590	689	502	-513	-356	-162	72
667	4	2	6	3	HDAC7	H6663	2874	4172	2118	882	224	770	512
668	4	2	6	4	HDAC7	H6663	3557	2554	2633	1156	494	1270	621
669	4	2	6	5	HDAC8	H6412	2864	2525	2305	1658	2156	5501	2274
670	4	2	6	6	HDAC8	H6412	3174	2460	2340	1658	1292	906	118
671	4	2	6	7	Anti CY3/5		57021	55210	54041	53910	53060	55187	57296
672	4	2	6	8	Anti CY3/5		57920	55324	54060	53996	53110	56769	57359
673	4	3	1	1	HDAC10	H3413	18464	7121	9449	13174	14149	7961	4704
674	4	3	1	2	HDAC10	H3413	8736	12300	22497	18976	19198	10945	6666
675	4	3	1	3	HDAC11	H2913	3326	5553	8062	5287	5834	4337	2158
676	4	3	1	4	HDAC11	H2913	6864	6818	17465	4647	6703	4703	2219
677	4	3	1	5	HDRP MITR	H9163	4779	9271	10061	7523	9996	9939	18082
678	4	3	1	6	HDRP MITR	H9163	4840	10036	10320	6455	8831	7581	5353
679	4	3	1	7	Heat Shock Factor 1	H4163	1622	3252	4108	1168	2016	2134	647
680	4	3	1	8	Heat Shock Factor 1	H4163	1767	4110	4388	2324	2434	2558	1295
681	4	3	2	1	Heat Shock Factor 2	H6788	2898	7362	7726	4724	5428	4672	3791
682	4	3	2	2	Heat Shock Factor 2	H6788	3060	8079	7827	5362	6042	4714	3716
683	4	3	2	3	Heat Shock Protein 25	H0148	2098	4338	4472	2470	2857	2528	1563
684	4	3	2	4	Heat Shock Protein 25	H0148	2154	4517	5325	3599	3504	3178	2829
685	4	3	2	5	Heat Shock Protein 27	P1498	3830	10621	9846	6254	7129	5809	6030
686	4	3	2	6	Heat Shock Protein 27	P1498	3895	10216	9461	6370	7307	6010	5018
687	4	3	2	7	HSP 27 25	H2289	1665	3222	3696	1853	1785	1693	1108
688	4	3	2	8	HSP 27 25	H2289	1884	3994	4772	2576	2430	2857	1331
689	4	3	3	1	HSP70	H5147	836	6221	5010	3558	2744	2046	2132
690	4	3	3	2	HSP70	H5147	829	4241	3439	3159	3949	3179	7054
691	4	3	3	3	HSP 90	H1775	452	1427	1415	-2	296	419	14
692	4	3	3	4	HSP 90	H1775	570	3208	3318	870	1319	1469	527
693	4	3	3	5	Heat Shock Protein 110	H7412	3346	8822	8264	4848	6430	7596	10022
694	4	3	3	6	Heat Shock Protein 110	H7412	3824	8133	8384	5221	5403	5153	6062
695	4	3	3	7	Heat Shock Protein 110	H7287	2599	5688	7265	3875	2602	2250	1091
696	4	3	3	8	Heat Shock Protein 110	H7287	3151	6055	6716	4173	3667	2465	6304
697	4	3	4	1	Acetyl Histone H3 AcLys9	H9286	6712	11344	14065	8335	7463	5305	2821
698	4	3	4	2	Acetyl Histone H3 AcLys9	H9286	7277	11634	14549	9498	8630	6089	3461
699	4	3	4	3	Acetyl Histone H3 AcLys9	H0913	5614	9151	11317	5543	5878	4783	3024
700	4	3	4	4	Acetyl Histone H3 AcLys9	H0913	8958	9382	12045	6581	6674	5574	5526
701	4	3	4	5	Acetyl phospho Histone H3 AL9 S10	H9161	4408	7871	8770	5093	5323	4930	17353
702	4	3	4	6	Acetyl phospho Histone H3 AL9 S10	H9161	4745	8477	9262	5140	6037	5288	7943
703	4	3	4	7	Acetyl phospho Histone H3 AL9 S10	H0788	2903	5387	5922	2433	3318	3363	2763
704	4	3	4	8	Acetyl phospho Histone H3 AL9 S10	H0788	3394	5799	6644	3424	3565	3346	2496
705	4	3	5	1	Dimethyl Histone H3 diMeLys4	D5692	5227	10540	9731	6455	6711	5645	4856
706	4	3	5	2	Dimethyl Histone H3 diMeLys4	D5692	5300	10181	9921	5902	6815	5920	4612
707	4	3	5	3	Dimethyl Histone H3 diMeLys9	D5567	6461	10244	9930	6081	5948	6083	3918
708	4	3	5	4	Dimethyl Histone H3 diMeLys9	D5567	6451	10319	9822	5883	6488	4926	4129
709	4	3	5	5	methyl Histone H3 MeLys9	H7162	4330	7345	6693	3031	4602	3787	2779
710	4	3	5	6	methyl Histone H3 MeLys9	H7162	4386	7518	6687	3495	4502	3788	4981
711	4	3	5	7	phosphoHistone H2AX pSer139	H5912	4113	8951	8222	4618	4744	4314	4037
712	4	3	5	8	phosphoHistone H2AX pSer139	H5912	4309	9437	9064	5180	5902	5164	4449
713	4	3	6	1	Histone H3 pSer10	H6409	3378	5602	8158	2918	2879	4364	1291
714	4	3	6	2	Histone H3 pSer10	H6409	4176	7925	7263	4797	4177	3305	1716
715	4	3	6	3	Histone H3 pSer28	H9908	4864	9831	12365	5773	6567	6520	4643
716	4	3	6	4	Histone H3 pSer28	H9908	4820	8840	7988	4095	4852	4417	3292
717	4	3	6	5	Histone H3 pSer10	H0412	5304	8940	8632	5005	5640	4492	2837
718	4	3	6	6	Histone H3 pSer10	H0412	5415	9027	8684	4774	6332	5083	4064
719	4	3	6	7	Anti CY3/5		58147	55759	54319	54509	53368	56945	57480
720	4	3	6	8	Anti CY3/5		58279	55786	54524	54520	53421	57139	57621
721	4	4	1	1	SUV39H1 Histone Methyl Transferase	S8316	12858	11334	14063	9371	10190	12119	4349
722	4	4	1	2	SUV39H1 Histone Methyl Transferase	S8316	9051	8532	10470	5704	7517	7200	4397
723	4	4	1	3	HMG1	H9537	6433	7456	9622	5410	5916	5382	2853
724	4	4	1	4	HMG1	H9537	6962	7590	10392	5568	5955	6528	4659
725	4	4	1	5	hMps1	M5818	6279	7653	10243	5669	5936	6630	4819
726	4	4	1	6	hMps1	M5818	5788	6963	8540	6024	6962	6447	3352
727	4	4	1	7	hnRNPA1	R4528	8416	10918	12939	6531	7134	5535	2952
728	4	4	1	8	hnRNPA1	R4528	9147	11490	13257	6226	7237	7211	3080
729	4	4	2	1	hnRNPA1	R9778	6632	9295	10568	5325	6395	5136	2290
730	4	4	2	2	hnRNPA1	R9778	5574	9671	10930	5858	6213	5232	3589
731	4	4	2	3	hnRNPA2B1	R4653	4412	7387	7099	3939	4557	4651	3153
732	4	4	2	4	hnRNPA2B1	R4653	4386	7783	7612	4357	5063	4808	3367
733	4	4	2	5	hnRNPC1C2	R5028	6474	12939	12538	10665	6091	4984	2252
734	4	4	2	6	hnRNPC1C2	R5028	6938	12847	12142	11291	6069	4961	2363
735	4	4	2	7	hnRNP KJ	R8903	9364	12676	15323	7027	7627	5164	3623
736	4	4	2	8	hnRNP KJ	R8903	10277	12996	15481	7882	8117	5913	4126
737	4	4	3	1	hnRNPL	R4903	9995	17001	21827	11246	12165	9029	3214
738	4	4	3	2	hnRNPL	R4903	10217	17541	20358	9865	11397	8854	3204
739	4	4	3	3	hnRNPQ	R5653	5145	9210	9257	4472	4679	4444	2910
740	4	4	3	4	hnRNPQ	R5653	5768	9172	8909	4272	4835	4069	2830
741	4	4	3	5	hnRNPU	R6278	25995	31364	22892	25182	11832	4095	1358
742	4	4	3	6	hnRNPU	R6278	31588	28388	20704	26403	13029	4953	527
743	4	4	3	7	hnRNP M3 M4	R3777	7296	9721	9477	5809	5515	4670	3110
744	4	4	3	8	hnRNP M3 M4	R3777	7508	9080	10262	5673	5744	6357	3467
745	4	4	4	1	hPlk1	P5998	5656	9366	8273	5271	5922	5251	2881
746	4	4	4	2	hPlk1	P5998	5417	9764	8408	5166	6025	5415	3787
747	4	4	4	3	hPlk1	P6123	4308	9170	6263	3758	4447	3832	2514
748	4	4	4	4	hPlk1	P6123	4187	7488	6661	4982	3717	3699	2697
749	4	4	4	5	hSNF5 INI1	H9912	4932	10864	7366	5012	5484	5046	4237
750	4	4	4	6	hSNF5 INI1	H9912	4617	9355	7602	4911	5380	4299	4188
751	4	4	4	7	iASPP	A4605	5555	8765	9263	5134	5161	4692	3365
752	4	4	4	8	iASPP	A4605	5715	9505	9982	5463	5706	4986	3660
753	4	4	5	1	IFI16	I1659	4458	5295	5746	2697	3532	3018	1525
754	4	4	5	2	IFI16	I1659	4412	4990	5928	2906	3628	2970	1482
755	4	4	5	3	IkB a	I0505	5530	8742	8969	5078	8180	4806	3076
756	4	4	5	4	IkB a	I0505	5247	10384	9232	5384	5868	4756	4061
757	4	4	5	5	IKKa	I6139	13989	16577	16066	9472	10412	7455	6718
758	4	4	5	6	IKKa	I6139	15973	15597	15456	9461	10063	7648	5905
759	4	4	5	7	ILK	I0783	4638	8699	6448	3580	3756	3921	2038
760	4	4	5	8	ILK	I0783	4742	8554	7195	3935	4532	4235	2590
761	4	4	6	1	ILK	I1907	8045	11252	11996	7400	7371	6545	3349
762	4	4	6	2	ILK	I1907	8055	11312	12189	7727	7924	6436	4319
763	4	4	6	3	ILP2	I4782	2794	4582	5454	2448	3641	2064	935
764	4	4	6	4	ILP2	I4782	2090	4416	5320	2297	2433	1540	839
765	4	4	6	5	Negative Control		-543	-739	-614	-1019	-719	-283	-416
766	4	4	6	6	Negative Control		-366	-253	-972	-1303	-1103	-770	-861
767	4	4	6	7	Anti CY3/5		58101	55363	55084	54663	54187	57571	58010
768	4	4	6	8	Anti CY3/5		58130	55151	55284	54688	54297	57890	57830
769	5	1	1	1	Importina1	I9658	27146	8945	8657	5968	6647	4794	4317
770	5	1	1	2	Importina1	I9658	23102	9014	8987	5451	6344	4634	4284
771	5	1	1	3	Importin a3	I9783	4428	4609	5042	2973	3179	2209	1196
772	5	1	1	4	Importin a3	I9783	7294	4659	4824	3217	3375	2295	1843
773	5	1	1	5	Importina 5 7	I9908	7136	8326	8878	5402	5705	3835	3395
774	5	1	1	6	Importina 5 7	I9908	6368	8978	8956	5911	6165	4386	3528
775	5	1	1	7	INCENP	I5283	8212	12997	13732	8809	9787	7607	6034
776	5	1	1	8	INCENP	I5283	6585	12768	12889	8865	9384	7511	6087
777	5	1	2	1	ING1	I3659	5556	7490	8572	5340	5518	4562	3911
778	5	1	2	2	ING1	I3659	4884	7678	9009	5561	5981	5157	3612
779	5	1	2	3	aInternexin	I0282	5196	8636	10058	6005	6038	5628	3461
780	5	1	2	4	aInternexin	I0282	5241	8736	9571	6641	6232	5027	3658
781	5	1	2	5	JAB 1	J3395	5427	10320	10670	7237	7819	6582	5486
782	5	1	2	6	JAB 1	J3395	5988	10467	10633	7277	7355	6588	5611
783	5	1	2	7	JAB1	J3020	4782	9206	8711	5596	6214	5427	4419
784	5	1	2	8	JAB1	J3020	4739	9340	8540	5196	6074	5215	4517
785	5	1	3	1	JAK1	J3774	3392	7571	7516	5266	5612	4881	3652
786	5	1	3	2	JAK1	J3774	3389	8351	7789	5227	5787	5035	3915
787	5	1	3	3	cJun N Terminal Kinase	J4500	6402	10159	9887	6342	6592	5859	4372
788	5	1	3	4	cJun N Terminal Kinase	J4500	6386	9665	9956	6631	6727	6063	4885
789	5	1	3	5	JNK Activated Diphosphorylated JNK	J4750	3252	7689	8736	6643	5790	4607	2981
790	5	1	3	6	JNK Activated Diphosphorylated JNK	J4750	3957	8468	9269	5678	5965	5024	3626
791	5	1	3	7	KCNK9	K0514	2950	9409	10246	6540	6049	5810	4687
792	5	1	3	8	KCNK9	K0514	3627	9990	11082	6774	6460	6172	5427
793	5	1	4	1	Kaiso	K4263	3890	10068	9674	6101	6465	5061	3583
794	5	1	4	2	Kaiso	K4263	3983	9232	10064	6695	6539	5257	4153
795	5	1	4	3	KIF17	K3638	4912	7689	7563	4258	4481	3696	2934
796	5	1	4	4	KIF17	K3638	4956	7670	7276	4386	4584	3761	2779
797	5	1	4	5	KIF3A	K3513	4736	8709	9836	6500	6779	5494	4016
798	5	1	4	6	KIF3A	K3513	5192	9274	9860	6312	6414	5520	4243
799	5	1	4	7	KSR	K4261	4393	8487	8508	5531	5738	4726	3349
800	5	1	4	8	KSR	K4261	4804	8428	8375	5207	5383	4577	3526
801	5	1	5	1	Ku Antigen	K2882	8724	14924	16613	9856	9266	7646	4723
802	5	1	5	2	Ku Antigen	K2882	8399	14957	16490	9468	9181	7488	4885
803	5	1	5	3	L1CAM	L4543	6587	9220	11378	6280	6641	5145	3372
804	5	1	5	4	L1CAM	L4543	5443	9548	10833	6482	6088	5099	3490
805	5	1	5	5	Afadin	A0224	7007	10865	10953	6948	7547	5834	4186
806	5	1	5	6	Afadin	A0224	7318	11273	10589	6944	7282	5736	4170
807	5	1	5	7	Laminin	L9393	4537	8261	7778	4664	5341	4345	3522
808	5	1	5	8	Laminin	L9393	4636	8377	7858	4751	5684	4612	3815
809	5	1	6	1	Laminin2 a2 Chain	L0663	3472	6184	5839	3787	4171	3630	2293
810	5	1	6	2	Laminin2 a2 Chain	L0663	2325	6003	6010	4006	4311	3465	2538
811	5	1	6	3	LAP2 TMPO	L3414	6039	7946	8845	5222	5423	4378	2856
812	5	1	6	4	LAP2 TMPO	L3414	4378	7946	8850	5487	5830	4385	3250
813	5	1	6	5	Leptin	L3410	7010	8308	8781	5339	6076	4628	3254
814	5	1	6	6	Leptin	L3410	7457	8304	7968	5198	6038	4611	3427
815	5	1	6	7	Anti CY3/5		58308	55420	54143	53749	53183	56839	57498
816	5	1	6	8	Anti CY3/5		58387	55377	54155	53749	53072	56819	57441
817	5	2	1	1	LIM Kinase1	L2290	12590	14397	15551	10649	11744	8969	6441
818	5	2	1	2	LIM Kinase1	L2290	12562	13689	13980	9538	10667	8644	7753
819	5	2	1	3	LIN7	L1538	9739	12529	12425	8223	8897	7905	5784
820	5	2	1	4	LIN7	L1538	12050	11986	11322	7663	8720	6676	5342
821	5	2	1	5	LIS1	L7391	6714	6585	8890	5610	5739	4585	3144
822	5	2	1	6	LIS1	L7391	8649	7457	9262	5866	6163	5079	3340
823	5	2	1	7	LKB1	L7917	5571	8429	8582	6254	5965	5566	4456
824	5	2	1	8	LKB1	L7917	5607	8536	8515	6369	6195	5832	4797
825	5	2	2	1	LDS1	L4793	6664	11522	11389	7759	7964	6841	5873
826	5	2	2	2	LDS1	L4793	6769	11222	11161	8091	8353	7046	5907
827	5	2	2	3	Mad1	M8069	4480	5866	7669	4864	4848	4077	3248
828	5	2	2	4	Mad1	M8069	4663	6281	7347	4903	5154	4735	3644
829	5	2	2	5	Mad2	M8694	4950	6043	7095	4238	4569	3526	3002
830	5	2	2	6	Mad2	M8694	6512	5765	7126	5110	4904	4222	3154
831	5	2	2	7	MADD	M5683	2463	922	1356	869	532	681	168
832	5	2	2	8	MADD	M5683	1051	1436	1668	996	971	914	511
833	5	2	3	1	MAFF	M8194	5580	9961	9891	7104	6664	6269	5372
834	5	2	3	2	MAFF	M8194	6194	10192	10147	6967	7151	6560	5422
835	5	2	3	3	MAGI1	M5691	6304	11065	11109	7400	7573	6695	5508
836	5	2	3	4	MAGI1	M5691	6092	12187	12681	7466	7571	6978	5665
837	5	2	3	5	MAGI2	M2441	5925	11342	10878	7630	7516	7071	5306
838	5	2	3	6	MAGI2	M2441	6066	10964	11276	7539	7937	6883	5791
839	5	2	3	7	MAP Kinase Activated Monophosphorylated Phosphothreonine ERK1 2	M7802	4625	8332	8145	5363	5070	4156	3147
840	5	2	3	8	MAP Kinase Activated Monophosphorylated Phosphothreonine ERK1 2	M7802	4813	8474	8668	5650	5405	4441	3582
841	5	2	4	1	MAP Kinase Monophosphorylated Tyrosine	M3682	4020	6263	6263	4478	4963	3623	2981
842	5	2	4	2	MAP Kinase Monophosphorylated Tyrosine	M3682	3737	6572	6771	4588	5012	4047	3248
843	5	2	4	3	MAP Kinase Activated Diphosphorylated ERK1 2	M9692	5242	7892	8320	5416	5637	4676	3247
844	5	2	4	4	MAP Kinase Activated Diphosphorylated ERK1 2	M9692	5513	8084	8860	5961	5969	4773	3470
845	5	2	4	5	MAP Kinase Monophosphorylated Threonine	M3557	5806	8746	9487	6475	6263	5037	3499
846	5	2	4	6	MAP Kinase Monophosphorylated Threonine	M3557	5641	8476	9287	6918	6053	5247	4000
847	5	2	4	7	MAP Kinase ERK1	M7927	10506	12107	14002	9468	8635	6983	5689
848	5	2	4	8	MAP Kinase ERK1	M7927	10765	11117	13280	9695	8708	7427	5648
849	5	2	5	1	MAP Kinase Erk1Erk2	M5670	16865	23686	22685	14002	13434	10721	8339
850	5	2	5	2	MAP Kinase Erk1Erk2	M5670	16351	23043	23229	14339	13310	10680	8074
851	5	2	5	3	MAP Kinase Activated Protein Kinase2 MAPKAPK2	M3550	13888	13748	16142	12271	11473	7666	5784
852	5	2	5	4	MAP Kinase Activated Protein Kinase2 MAPKAPK2	M3550	14055	13633	15997	13457	12355	7955	6081
853	5	2	5	5	MAP Kinase Phosphatase1 MKP1	M3787	7773	12642	12397	8976	8610	7472	5617
854	5	2	5	6	MAP Kinase Phosphatase1 MKP1	M3787	8130	12657	13011	8649	8986	7689	5942
855	5	2	5	7	MAPK non phosphorylated ERK	M3807	4960	6756	7417	4238	4365	3907	2762
856	5	2	5	8	MAPK non phosphorylated ERK	M3807	5253	7288	7584	4631	4664	4313	3387
857	5	2	6	1	MAP Kinase 2 ERK2	M7431	756	1464	1713	1250	1872	1189	749
858	5	2	6	2	MAP Kinase 2 ERK2	M7431	852	1290	1814	1225	1687	1270	784
859	5	2	6	3	MAP Kinase Kinase MEK MAPKK	M5795	10839	10511	10892	7275	6734	4770	3004
860	5	2	6	4	MAP Kinase Kinase MEK MAPKK	M5795	10983	10751	10731	6904	6610	4866	3121
861	5	2	6	5	MAP2 2a 2b	M2320	5495	8256	8571	5309	4927	4099	2948
862	5	2	6	6	MAP2 2a 2b	M2320	6472	8349	9152	5392	5133	4623	3002
863	5	2	6	7	Anti CY3/5		58327	55557	54189	53845	53368	56813	57461
864	5	2	6	8	Anti CY3/5		58503	55467	54320	54024	53470	56766	57434
865	5	3	1	1	MAP1	M4278	12895	20474	21561	13780	13275	11904	10346
866	5	3	1	2	MAP1	M4278	11209	20392	21291	13055	12099	11594	9082
867	5	3	1	3	MAP1 Light Chain	M6783	5410	5333	6409	3835	3370	3118	1440
868	5	3	1	4	MAP1 Light Chain	M6783	5515	5886	6675	4014	3359	3052	1723
869	5	3	1	5	MAP1b	M4528	2632	6502	2827	1614	1939	1586	1253
870	5	3	1	6	MAP1b	M4528	2585	3291	4088	1942	1782	1731	1143
871	5	3	1	7	MAP2	M9942	3343	5340	5226	3155	3474	3222	2159
872	5	3	1	8	MAP2	M9942	3719	5201	19989	3549	3390	3571	2754
873	5	3	2	1	MBD1	M6569	2579	4664	5276	3297	2262	2471	1652
874	5	3	2	2	MBD1	M6569	2322	4508	5450	2950	3178	2700	1867
875	5	3	2	3	MBD2a	M7568	5211	10341	10191	7206	7199	6238	5381
876	5	3	2	4	MBD2a	M7568	5085	10784	10707	7724	7382	6716	5261
877	5	3	2	5	MBD2ab	M7318	2277	3955	4798	3529	2436	2260	1441
878	5	3	2	6	MBD2ab	M7318	2112	4549	4935	3735	3026	2593	1520
879	5	3	2	7	MBD4	M9817	5260	9926	8825	5397	5899	5450	4692
880	5	3	2	8	MBD4	M9817	4867	9840	8632	5455	6301	5241	5004
881	5	3	3	1	MBDin XAB1	M1944	4416	9863	10033	6733	6850	5980	4728
882	5	3	3	2	MBDin XAB1	M1944	5042	9867	10694	6311	6901	6446	5054
883	5	3	3	3	MBNL1	M3320	4102	4971	6165	3440	3623	3137	1984
884	5	3	3	4	MBNL1	M3320	3322	5804	6367	3848	3791	3295	2228
885	5	3	3	5	MCH	M8440	7054	12658	14138	8724	8554	6953	5203
886	5	3	3	6	MCH	M8440	7202	12849	14336	8477	8429	7383	5598
887	5	3	3	7	Mcl1	M8434	5628	11797	10903	7031	7371	6804	5656
888	5	3	3	8	Mcl1	M8434	5542	11401	11124	6755	7735	6633	6244
889	5	3	4	1	MDC1	M2444	3418	7923	8210	5207	5249	4285	2685
890	5	3	4	2	MDC1	M2444	4169	7225	8702	5478	5550	4497	3252
891	5	3	4	3	MDM2	M8558	5025	8173	8484	5401	5634	4383	3197
892	5	3	4	4	MDM2	M8558	4791	8045	8905	5361	5468	4653	3203
893	5	3	4	5	MDM2	M4308	5926	8314	8998	5717	5890	4700	2928
894	5	3	4	6	MDM2	M4308	5886	9024	8805	5593	5840	4759	3305
895	5	3	4	7	MDM2	M7815	6318	12196	13614	8023	7019	5368	3591
896	5	3	4	8	MDM2	M7815	6663	12717	14627	9818	8070	6254	4746
897	5	3	5	1	MDMX	M0445	4054	7590	7749	4771	4672	4244	3294
898	5	3	5	2	MDMX	M0445	3887	7378	7826	5042	4752	4265	3393
899	5	3	5	3	MeCP2	M9317	3419	6104	4759	3333	3497	4055	2996
900	5	3	5	4	MeCP2	M9317	3497	5794	4906	3429	3799	3261	2901
901	5	3	5	5	MeCP2	M7443	3085	5869	5956	3323	3210	2749	1756
902	5	3	5	6	MeCP2	M7443	3229	5583	5751	3595	3101	2672	2025
903	5	3	5	7	MeCP2	M6818	4863	6611	7073	4174	4459	4175	2784
904	5	3	5	8	MeCP2	M6818	4222	7595	7210	4171	4408	4248	3349
905	5	3	6	1	MEKK4	M7194	4239	7413	8093	4608	4874	4372	3172
906	5	3	6	2	MEKK4	M7194	4553	7554	7716	4476	4728	4109	3207
907	5	3	6	3	Melanocortin3 Receptor	M4937	6790	12984	12605	8220	8302	7051	5448
908	5	3	6	4	Melanocortin3 Receptor	M4937	6357	13314	13074	8485	8386	7040	5641
909	5	3	6	5	MGMT	M3068	5792	7221	8043	4494	4299	3615	2717
910	5	3	6	6	MGMT	M3068	5592	7397	8313	4332	4893	3972	2673
911	5	3	6	7	Anti CY3/5		58458	55572	54694	54521	53729	57078	57407
912	5	3	6	8	Anti CY3/5		58384	55453	54658	54619	53882	57187	57381
913	5	4	1	1	Mint2	M3319	23966	12812	14497	13536	13179	10414	15333
914	5	4	1	2	Mint2	M3319	8780	30663	27679	37120	44108	38012	25740
915	5	4	1	3	MRP1	M6565	9179	11678	12070	17007	13702	13921	10733
916	5	4	1	4	MRP1	M6565	6544	9890	8720	17230	20686	14943	6469
917	5	4	1	5	MRP1	M9192	5544	6867	5823	2880	2564	1535	4567
918	5	4	1	6	MRP1	M9192	4042	8100	13194	9391	16297	11114	2858
919	5	4	1	7	MRP2	M3692	2614	3770	5132	3492	2888	2177	3239
920	5	4	1	8	MRP2	M3692	3066	3928	5040	2490	2272	2128	839
921	5	4	2	1	aMSH	M0939	7507	15095	14447	15026	13835	9044	6522
922	5	4	2	2	aMSH	M0939	6561	12253	11928	6587	8422	7137	5810
923	5	4	2	3	MSH6	M2445	5721	9770	10008	5455	6043	5626	5102
924	5	4	2	4	MSH6	M2445	5751	9980	10600	5705	6390	6060	4757
925	5	4	2	5	MSH6	M2820	1143	3758	4718	1765	1318	1211	665
926	5	4	2	6	MSH6	M2820	1772	4237	5491	3890	4782	2563	855
927	5	4	2	7	MSK1	M5437	8383	12570	13451	6291	7058	6805	4383
928	5	4	2	8	MSK1	M5437	7509	11636	12780	5948	6742	5545	4272
929	5	4	3	1	MTA 2	M7569	4843	5513	7674	3601	3373	2656	2406
930	5	4	3	2	MTA 2	M7569	4243	6291	7276	3332	3510	3000	1784
931	5	4	3	3	MTA1	M1320	4404	8737	9273	4385	5770	3732	2452
932	5	4	3	4	MTA1	M1320	5956	8631	9663	4567	5247	4780	3010
933	5	4	3	5	MTA1	M7693	1512	3648	4003	1927	1537	1467	597
934	5	4	3	6	MTA1	M7693	1621	3918	4491	1686	1821	1744	619
935	5	4	3	7	MTA2 MTA1L	M7818	5558	9805	8028	3613	5795	4330	3746
936	5	4	3	8	MTA2 MTA1L	M7818	5508	9830	7830	3621	5050	4107	3477
937	5	4	4	1	MTA3L	M0819	4118	8029	8071	3804	4817	4132	3085
938	5	4	4	2	MTA3L	M0819	3438	8471	9134	4663	4767	4523	4251
939	5	4	4	3	MTBP	M3566	696	1345	1352	-25	221	478	583
940	5	4	4	4	MTBP	M3566	68	1041	1220	-107	108	382	-74
941	5	4	4	5	mTOR	T2949	4851	7828	7933	3338	3996	3094	2084
942	5	4	4	6	mTOR	T2949	4879	7598	7038	1677	3695	2370	4201
943	5	4	4	7	Munc181	M2694	3919	8156	6829	3670	3814	3608	2887
944	5	4	4	8	Munc181	M2694	3575	7471	7686	3580	4252	3960	3048
945	5	4	5	1	Munc13 1	M6194	3617	4734	5305	2775	2204	2174	2051
946	5	4	5	2	Munc13 1	M6194	3952	5598	5803	3305	2684	2405	1646
947	5	4	5	3	MyD88	M9934	-58	1450	2543	-345	-488	-34	590
948	5	4	5	4	MyD88	M9934	821	1566	806	70	-26	523	-296
949	5	4	5	5	Myosin	M1570	7774	12765	13423	6472	6846	4948	3450
950	5	4	5	6	Myosin	M1570	8616	12238	13886	6269	7221	5793	3709
951	5	4	5	7	Myosin Ib Nuclear	M3567	5126	9135	8623	3402	4112	4306	2823
952	5	4	5	8	Myosin Ib Nuclear	M3567	4933	9033	7548	2552	3579	2732	2843
953	5	4	6	1	Myosin IIA	M8064	6865	9742	7970	4049	4375	3784	3106
954	5	4	6	2	Myosin IIA	M8064	7165	8976	8516	4090	4625	4230	3814
955	5	4	6	3	Myosin IX Myr5	M5566	6754	11934	10556	5072	5815	4982	3620
956	5	4	6	4	Myosin IX Myr5	M5566	7589	12477	10256	5235	6206	4657	3579
957	5	4	6	5	Negative Control		26	601	-482	-542	-1310	-800	1776
958	5	4	6	6	Negative Control		5868	391	-971	-861	-1714	-866	-1245
959	5	4	6	7	Anti CY3/5		58311	54863	55209	55658	54729	57832	57788
960	5	4	6	8	Anti CY3/5		57732	55112	55374	55784	54883	57959	58147
961	6	1	1	1	Myosin Light Chain Kinase	M7905	23091	35093	27355	18138	18363	15078	14059
962	6	1	1	2	Myosin Light Chain Kinase	M7905	21721	32721	30911	17314	19454	17428	12650
963	6	1	1	3	Myosin Va	M4812	8619	13223	12241	5815	7082	6303	4895
964	6	1	1	4	Myosin Va	M4812	8707	12419	12152	7749	8402	5820	4585
965	6	1	1	5	Myosin Va	M5062	6817	9440	7179	4724	5496	4592	2213
966	6	1	1	6	Myosin Va	M5062	8250	8996	8064	5074	5795	4233	2997
967	6	1	1	7	Myosin VI	M0691	6743	6156	7044	4788	5340	5074	2432
968	6	1	1	8	Myosin VI	M0691	6337	8827	6849	4542	5231	4917	4208
969	6	1	2	1	Myosin VI	M5187	7863	11664	10571	5515	5675	4792	3301
970	6	1	2	2	Myosin VI	M5187	8006	8447	11432	4992	5888	5050	3861
971	6	1	2	3	NBS1 Nibrin	N9287	3952	4042	2178	429	360	506	816
972	6	1	2	4	NBS1 Nibrin	N9287	5150	5260	2548	1755	376	1733	679
973	6	1	2	5	NBS1	N3037	2900	3176	1172	-467	-240	291	426
974	6	1	2	6	NBS1	N3037	2153	5902	1888	1158	1596	1452	802
975	6	1	2	7	NBS1	N3162	1238	2500	1323	306	-282	408	858
976	6	1	2	8	NBS1	N3162	2756	3411	2083	894	932	1062	640
977	6	1	3	1	Nck2	N2911	6387	11381	9024	4897	4287	3598	2038
978	6	1	3	2	Nck2	N2911	5765	14259	11844	6696	5920	4443	3212
979	6	1	3	3	Nedd8	N2786	5382	10707	8904	5819	4912	3820	2943
980	6	1	3	4	Nedd8	N2786	5945	13197	10054	8154	6804	5144	3528
981	6	1	3	5	Nerve Growth Factor b	N3279	3987	6856	6274	2478	2653	2226	1297
982	6	1	3	6	Nerve Growth Factor b	N3279	3859	6914	6307	2174	2705	2149	1170
983	6	1	3	7	Nerve Growth Factor Receptor	N5408	6493	10259	9014	5042	4761	3403	2090
984	6	1	3	8	Nerve Growth Factor Receptor	N5408	6321	10530	8928	5019	5051	3670	2323
985	6	1	4	1	Nerve growth factor receptor p75	N3908	4941	10025	7133	4202	5518	4174	3213
986	6	1	4	2	Nerve growth factor receptor p75	N3908	4982	9881	8035	4447	5450	4095	3372
987	6	1	4	3	Neurabin I	N4412	1238	4277	1786	602	620	623	279
988	6	1	4	4	Neurabin I	N4412	1578	4023	1807	874	690	897	585
989	6	1	4	5	Neurabin II	N5037	2575	4853	3372	1795	2149	1685	1376
990	6	1	4	6	Neurabin II	N5037	2824	6535	3961	2315	1625	2152	1348
991	6	1	4	7	NeurabinII	N5162	2002	4508	2399	1460	1276	1024	1769
992	6	1	4	8	NeurabinII	N5162	2053	4926	2364	1536	1317	1020	456
993	6	1	5	1	Neurofibromin	N3662	4766	9054	7297	3499	4501	4259	4037
994	6	1	5	2	Neurofibromin	N3662	4812	10069	7494	5082	5373	4851	3814
995	6	1	5	3	Neurofilament 160	N2787	3437	5526	4812	3104	2829	2453	1893
996	6	1	5	4	Neurofilament 160	N2787	3683	5781	4110	3333	3035	2592	1781
997	6	1	5	5	Neurofilament 200	N4142	6160	12978	9474	5413	6569	5406	3724
998	6	1	5	6	Neurofilament 200	N4142	6189	11137	9080	5878	7190	5690	4249
999	6	1	5	7	Neurofilament 200	N0142	6690	11136	8695	5667	5474	4356	3029
1000	6	1	5	8	Neurofilament 200	N0142	6438	12818	9394	4776	6183	4732	3102
1001	6	1	6	1	Neurofilament 200	N5389	5465	10353	7663	3800	4168	3039	2168
1002	6	1	6	2	Neurofilament 200	N5389	5672	9734	7789	3474	4036	4200	2268
1003	6	1	6	3	Neurofilament 68	N5139	10779	11921	13485	7887	5727	4408	2495
1004	6	1	6	4	Neurofilament 68	N5139	12281	12878	12246	8026	6596	5240	2980
1005	6	1	6	5	Neurofilament 160 200	N2912	6458	7582	11278	3327	3829	2642	1773
1006	6	1	6	6	Neurofilament 160 200	N2912	5976	6894	7608	3661	4062	4086	2603
1007	6	1	6	7	Anti CY3/5		57349	53872	54438	53179	52915	56629	57016
1008	6	1	6	8	Anti CY3/5		56795	53777	54298	53247	53320	56661	57326
1009	6	2	1	1	NFkB	N8523	29468	3909	1711	881	750	401	-621
1010	6	2	1	2	NFkB	N8523	21318	4942	3327	870	365	857	-177
1011	6	2	1	3	NAK	N2661	5591	5545	2008	808	1527	7795	11064
1012	6	2	1	4	NAK	N2661	6626	11010	8698	6312	5524	4260	3613
1013	6	2	1	5	NG2	N8912	1455	8386	6143	4665	3591	-405	31
1014	6	2	1	6	NG2	N8912	2513	8594	6894	3957	3532	3190	1511
1015	6	2	1	7	Nicastrin	N1660	3234	6117	3838	2180	1289	1482	1372
1016	6	2	1	8	Nicastrin	N1660	3765	6176	4377	3602	9451	1843	1309
1017	6	2	2	1	Nitric Oxide Synthase bNOS	N2280	359	5039	36	-601	-682	-428	-126
1018	6	2	2	2	Nitric Oxide Synthase bNOS	N2280	1299	4291	493	-633	247	-173	-495
1019	6	2	2	3	Nitric Oxide Synthase bNOS	N7155	4452	5788	4489	2951	2871	3084	2144
1020	6	2	2	4	Nitric Oxide Synthase bNOS	N7155	4515	3653	3895	2704	2656	2820	2036
1021	6	2	2	5	Nitric Oxide Synthase Endothelial eNOS	N9532	11268	11624	12781	7491	7197	6777	5750
1022	6	2	2	6	Nitric Oxide Synthase Endothelial eNOS	N9532	8427	10560	10734	5470	4527	4442	4140
1023	6	2	2	7	Nitric Oxide Synthase Endothelial eNOS	N3893	3037	5434	3189	1324	735	1379	1019
1024	6	2	2	8	Nitric Oxide Synthase Endothelial eNOS	N3893	2870	13233	2877	1114	1108	1122	1221
1025	6	2	3	1	Nitric Oxide Synthase Endothelial eNOS	N2643	3483	8357	5901	6841	6833	6441	5578
1026	6	2	3	2	Nitric Oxide Synthase Endothelial eNOS	N2643	2656	9179	5137	2900	2325	2864	2202
1027	6	2	3	3	Nitric Oxide Synthase Inducible iNOS	N7782	2735	8934	5293	3197	6078	5867	5231
1028	6	2	3	4	Nitric Oxide Synthase Inducible iNOS	N7782	2589	8463	4919	2198	1610	2051	1918
1029	6	2	3	5	Nitric Oxide Synthase Inducible iNOS	N9657	1779	8176	2181	980	36	406	689
1030	6	2	3	6	Nitric Oxide Synthase Inducible iNOS	N9657	2620	8062	2407	783	869	2263	1112
1031	6	2	3	7	Notch1	N6786	886	5741	324	-727	-775	-475	1888
1032	6	2	3	8	Notch1	N6786	1403	7155	760	-175	-696	-466	-669
1033	6	2	4	1	Nitrotyrosin	N0409	1231	15350	9462	5091	5364	4376	4115
1034	6	2	4	2	Nitrotyrosin	N0409	1184	15194	8514	3777	5338	4248	3337
1035	6	2	4	3	NTF2	N9527	152	9345	135	-1111	-1363	-23	-293
1036	6	2	4	4	NTF2	N9527	2112	9901	2718	-735	5	76	-473
1037	6	2	4	5	Nuf2	N5287	4390	3071	361	-879	-1205	-437	-433
1038	6	2	4	6	Nuf2	N5287	988	7898	713	-215	-515	-276	-572
1039	6	2	4	7	OGlcNAc Transferase	O6264	814	4596	-217	-1100	-1078	-823	592
1040	6	2	4	8	OGlcNAc Transferase	O6264	4	6289	310	-454	-566	-554	-657
1041	6	2	5	1	OP18 Stathmin	O0138	3581	6997	2749	1057	1006	1300	1340
1042	6	2	5	2	OP18 Stathmin	O0138	3139	6963	2618	1286	1072	1258	744
1043	6	2	5	3	Ornithine Decarboxylase	O1136	2214	7789	3339	1280	1221	1147	853
1044	6	2	5	4	Ornithine Decarboxylase	O1136	2798	9749	3532	1722	1010	1335	762
1045	6	2	5	5	p115 TAP	P3118	1359	6275	853	-530	-651	-315	-33
1046	6	2	5	6	p115 TAP	P3118	1813	7120	1620	-241	-235	187	-573
1047	6	2	5	7	p120ctn	P1870	6446	13207	11123	6728	6722	6415	5912
1048	6	2	5	8	p120ctn	P1870	7599	14793	10926	6663	6436	5788	3794
1049	6	2	6	1	p130CAS	C0354	4923	9782	6878	2220	707	1270	1399
1050	6	2	6	2	p130CAS	C0354	4330	11649	9175	5812	4790	4056	2855
1051	6	2	6	3	p14 arf	P2610	961	3905	1390	-202	-509	176	-261
1052	6	2	6	4	p14 arf	P2610	1451	3588	1460	-266	-581	-88	-511
1053	6	2	6	5	p16INK4a/CDKN2	P0968	2624	3666	2917	916	539	576	-202
1054	6	2	6	6	p16INK4a/CDKN2	P0968	2537	5075	3130	1653	1126	1128	231
1055	6	2	6	7	Anti CY3/5		57908	45650	53484	51146	51586	53260	52928
1056	6	2	6	8	Anti CY3/5		57287	45796	54040	53117	53141	55519	54782
1057	6	3	1	1	p19INK4d	P4354	11800	1635	1506	470	339	359	-542
1058	6	3	1	2	p19INK4d	P4354	12180	2416	1769	1444	1385	886	877
1059	6	3	1	3	p21WAF1Cip1	P1484	10801	8008	9013	6964	8868	5846	6999
1060	6	3	1	4	p21WAF1Cip1	P1484	9379	7563	9210	4858	6331	4952	3978
1061	6	3	1	5	p300 CBP	P2859	7536	4753	4140	2878	2472	2204	1351
1062	6	3	1	6	p300 CBP	P2859	4757	5169	5294	3629	3173	2831	1606
1063	6	3	1	7	p34cdc2	C3085	8781	9975	9914	7095	5146	3161	2544
1064	6	3	1	8	p34cdc2	C3085	5934	8218	8007	5786	4970	3915	2967
1065	6	3	2	1	p35 Cdk5 Regulator	P9489	6578	10422	11115	7798	6536	5635	3744
1066	6	3	2	2	p35 Cdk5 Regulator	P9489	7206	12275	11154	8964	7780	6152	4781
1067	6	3	2	3	p38 MAP Kinase NonActivated	M8432	3247	6480	5262	5010	3663	5139	2237
1068	6	3	2	4	p38 MAP Kinase NonActivated	M8432	4624	7336	6675	6238	5137	3432	1927
1069	6	3	2	5	p38 MAPK	M0800	7053	10531	8853	6075	6516	5764	5156
1070	6	3	2	6	p38 MAPK	M0800	4484	10660	8359	5542	5763	5543	4841
1071	6	3	2	7	p38 MAPK activated diphosphorylated p38	M8177	3586	7101	6176	3370	2627	2447	2238
1072	6	3	2	8	p38 MAPK activated diphosphorylated p38	M8177	4335	9326	7090	4283	3511	2880	2216
1073	6	3	3	1	Negative Control		-903	2428	-504	-1330	-982	-662	1282
1074	6	3	3	2	Negative Control		-918	2776	-944	-1621	-1769	-1097	-1108
1075	6	3	3	3	p53	P5813	7267	11268	11469	6371	5577	4405	2501
1076	6	3	3	4	p53	P5813	7383	11381	11153	6734	6088	4960	3835
1077	6	3	3	5	P53	P6874	5267	8653	9555	5205	4471	4424	3306
1078	6	3	3	6	P53	P6874	5272	10148	9420	5967	4876	4529	3457
1079	6	3	3	7	p53 pSer392	P8982	-767	1453	-425	-547	-129	-276	184
1080	6	3	3	8	p53 pSer392	P8982	-606	840	-819	-972	-1250	-834	-903
1081	6	3	4	1	p53DINP1SIP	P4868	1218	3209	1682	638	443	636	203
1082	6	3	4	2	p53DINP1SIP	P4868	1054	3073	1594	580	398	1028	72
1083	6	3	4	3	P53R2	P4993	953	4743	2169	1022	518	409	-175
1084	6	3	4	4	P53R2	P4993	1050	5845	2419	1101	422	397	-114
1085	6	3	4	5	P53 BP1	B4561	1174	3872	2172	1080	703	738	95
1086	6	3	4	6	P53 BP1	B4561	1796	3913	3162	1950	1406	1341	535
1087	6	3	4	7	P53 BP1	B4436	2603	5709	4782	2777	2178	1750	1175
1088	6	3	4	8	P53 BP1	B4436	2759	7222	5107	2486	2497	2170	1289
1089	6	3	5	1	p57kip2	P2735	4583	9658	7800	5113	3985	4158	2550
1090	6	3	5	2	p57kip2	P2735	4722	9703	8051	6001	5024	4557	2821
1091	6	3	5	3	p63	P3362	5198	12547	8851	5333	6049	5287	4299
1092	6	3	5	4	p63	P3362	5156	15766	8133	4642	5740	4580	3883
1093	6	3	5	5	p63	P3737	5328	16395	7287	4826	3365	3009	1913
1094	6	3	5	6	p63	P3737	5367	15574	8042	5899	5554	5194	3221
1095	6	3	5	7	PABP	P6246	6517	7749	7609	3802	3520	2623	2380
1096	6	3	5	8	PABP	P6246	6769	8541	7529	4882	4206	3499	2365
1097	6	3	6	1	PAD14	P4749	4702	9610	7699	5141	4786	4110	3110
1098	6	3	6	2	PAD14	P4749	5244	9245	8108	5982	5133	4544	3288
1099	6	3	6	3	PAK1pThr212	P3237	8038	16191	13007	10786	7941	6292	4319
1100	6	3	6	4	PAK1pThr212	P3237	7060	19024	15887	10765	7899	6502	4466
1101	6	3	6	5	Par4 Prostate Apoptosis Response 4	P5367	7411	13944	12385	8173	7044	5511	4465
1102	6	3	6	6	Par4 Prostate Apoptosis Response 4	P5367	9037	14447	12429	7844	7148	6251	4828
1103	6	3	6	7	Anti CY3/5		58227	49012	54743	54206	53726	55976	57165
1104	6	3	6	8	Anti CY3/5		58237	52715	54834	54303	53769	57133	57261
1105	6	4	1	1	gParvin	P5746	10923	10947	9535	4753	4806	3894	2779
1106	6	4	1	2	gParvin	P5746	9746	11495	9632	5630	4262	3670	2436
1107	6	4	1	3	Parkin	P6248	9747	15168	13437	7094	6336	5683	3086
1108	6	4	1	4	Parkin	P6248	9254	14960	15163	8845	7547	5162	4390
1109	6	4	1	5	PARP	P7605	7925	16313	11453	6630	7695	5608	4172
1110	6	4	1	6	PARP	P7605	6842	16976	11817	6536	7123	5522	4193
1111	6	4	1	7	Paxillin	P1093	7216	13551	11617	5873	5929	4618	3284
1112	6	4	1	8	Paxillin	P1093	6628	15677	12024	6431	5895	5177	3187
1113	6	4	2	1	PCAF	P7493	5056	12974	8151	5173	5474	4541	3767
1114	6	4	2	2	PCAF	P7493	4920	13134	8169	4884	4997	4576	3828
1115	6	4	2	3	Proliferating Cell Nuclear Antigen	P8825	3539	7921	5722	2797	2745	2155	1161
1116	6	4	2	4	Proliferating Cell Nuclear Antigen	P8825	3369	7293	5835	2640	2353	2142	1042
1117	6	4	2	5	PDK1	P3110	5412	14827	9446	5277	5524	5187	3694
1118	6	4	2	6	PDK1	P3110	5073	13508	9689	5408	5939	5025	4069
1119	6	4	2	7	Pen2	P5622	5088	14666	7849	4108	4786	3844	2677
1120	6	4	2	8	Pen2	P5622	5035	15640	8001	4278	4943	4053	3144
1121	6	4	3	1	Peripherin	P5117	4618	13477	8127	4562	5104	4508	4328
1122	6	4	3	2	Peripherin	P5117	4214	13492	7855	4521	5138	4582	4190
1123	6	4	3	3	Peroxiredoxin 3	P1247	7737	18799	13244	8271	7744	8614	8866
1124	6	4	3	4	Peroxiredoxin 3	P1247	7583	19577	14476	7986	7828	8977	9438
1125	6	4	3	5	PERP	P5243	116	1190	1039	-49	-174	39	-157
1126	6	4	3	6	PERP	P5243	28	1224	776	-24	-348	10	-112
1127	6	4	3	7	Phospholipase A2 group v	P5242	4724	13692	7244	4216	5091	4417	3846
1128	6	4	3	8	Phospholipase A2 group v	P5242	4623	11370	7781	4356	5293	4506	3953
1129	6	4	4	1	Phosphoserine	P5747	6101	16088	10694	6936	6560	4774	2965
1130	6	4	4	2	Phosphoserine	P5747	6266	16674	11154	7256	6807	5544	3789
1131	6	4	4	3	Phosphothreonine	P6623	4518	15319	9985	7109	6332	4718	2573
1132	6	4	4	4	Phosphothreonine	P6623	4166	15827	26576	7078	5192	4528	3344
1133	6	4	4	5	Phosphotyrosine	P1869	5328	15224	38611	6074	5211	4240	3350
1134	6	4	4	6	Phosphotyrosine	P1869	5731	18545	29382	6518	6313	4928	3566
1135	6	4	4	7	Phospholipase C g1	P8104	2507	6970	3778	2025	2167	1791	1514
1136	6	4	4	8	Phospholipase C g1	P8104	2728	9405	3681	2064	2323	2019	1801
1137	6	4	5	1	Phosphatidylserine Receptor	P1495	7106	13755	10142	5762	5621	4762	3615
1138	6	4	5	2	Phosphatidylserine Receptor	P1495	6446	14962	9535	5950	5826	4769	3538
1139	6	4	5	3	Negative Control		-844	530	-451	-747	-144	-78	-145
1140	6	4	5	4	Negative Control		-693	-529	-881	-1401	-1260	-672	-858
1141	6	4	5	5	PIASx	P9498	6406	10262	29253	4935	4663	3279	1951
1142	6	4	5	6	PIASx	P9498	5310	11219	19092	4878	4757	3358	2240
1143	6	4	5	7	PID MTA2	P5118	-799	986	-623	-756	-1128	-577	-861
1144	6	4	5	8	PID MTA2	P5118	-619	982	-778	-1058	-952	-809	-863
1145	6	4	6	1	PINCH1	P9371	5194	12024	8275	4630	3741	3410	2214
1146	6	4	6	2	PINCH1	P9371	5632	11492	8700	4918	4532	4005	2901
1147	6	4	6	3	Protein Kinase Ba	P2482	7442	13002	8744	5591	4592	4477	2925
1148	6	4	6	4	Protein Kinase Ba	P2482	7074	13394	8764	5462	4935	4318	3034
1149	6	4	6	5	Protein Kinase Ba	P1601	10365	18637	12565	8071	6893	6183	4361
1150	6	4	6	6	Protein Kinase Ba	P1601	9712	18366	12960	7759	7445	6189	4649
1151	6	4	6	7	Anti CY3/5		58449	53543	55264	55170	54849	57783	57399
1152	6	4	6	8	Anti CY3/5		58477	51820	55339	54967	54797	57870	58004
1153	7	1	1	1	PKB pSer473	P4112	42523	6391	7546	5283	2793	6458	5937
1154	7	1	1	2	PKB pSer473	P4112	26828	13112	15078	16752	16140	9381	7278
1155	7	1	1	3	PKB pThr308	P3862	10102	5295	6953	8517	6279	5925	13060
1156	7	1	1	4	PKB pThr308	P3862	8478	8243	11005	18288	23494	12208	13351
1157	7	1	1	5	Protein Kinase C PKC	P5704	3164	6267	4513	4995	7484	8235	8129
1158	7	1	1	6	Protein Kinase C PKC	P5704	2920	4620	6382	7832	6357	3920	3634
1159	7	1	1	7	Protein Kinase Ca	P4334	12180	15551	20042	23943	27974	13661	12893
1160	7	1	1	8	Protein Kinase Ca	P4334	9866	14552	17276	14448	14113	11213	8989
1161	7	1	2	1	Protein Kinase Cb1	P3078	3672	3726	4206	4180	2778	1212	1037
1162	7	1	2	2	Protein Kinase Cb1	P3078	3358	2982	3175	2474	2334	1783	1105
1163	7	1	2	3	Protein Kinase Cb1	P6959	13929	13429	15396	13258	10510	8110	4612
1164	7	1	2	4	Protein Kinase Cb1	P6959	15510	14250	16905	15739	11611	10572	7415
1165	7	1	2	5	Protein Kinase Cb2	P3203	3437	2775	3262	2170	1217	2641	5184
1166	7	1	2	6	Protein Kinase Cb2	P3203	2763	2442	2659	944	1453	2498	866
1167	7	1	2	7	Protein Kinase Cb2	P2584	838	1095	5841	765	2106	1334	387
1168	7	1	2	8	Protein Kinase Cb2	P2584	1543	1252	1113	78	836	672	367
1169	7	1	3	1	Protein Kinase Cg	P8083	1946	3192	4885	3045	1912	1672	1711
1170	7	1	3	2	Protein Kinase Cg	P8083	1291	5812	4981	2751	1717	2714	2095
1171	7	1	3	3	Protein Kinase Cd	P8333	6851	10350	11504	6974	6631	4778	5034
1172	7	1	3	4	Protein Kinase Cd	P8333	7768	10698	12054	8076	6929	6008	3879
1173	7	1	3	5	Protein Kinase Ce	P8458	2652	5512	8041	4584	4544	4127	2646
1174	7	1	3	6	Protein Kinase Ce	P8458	4492	5291	7690	4529	4786	4064	2534
1175	7	1	3	7	Protein Kinase C	P0713	4960	6212	8377	5229	5244	3845	2861
1176	7	1	3	8	Protein Kinase C	P0713	6113	10582	12414	8213	6703	5053	2867
1177	7	1	4	1	Protein Kinase C	P8090	6083	7300	7617	3854	4552	3392	1467
1178	7	1	4	2	Protein Kinase C	P8090	6006	6683	7551	3669	3823	2951	2111
1179	7	1	4	3	Protein Kinase D	P3987	4635	5444	7376	2325	1441	2694	1793
1180	7	1	4	4	Protein Kinase D	P3987	5165	7208	7832	6270	5194	4851	3642
1181	7	1	4	5	PKR	P0244	4864	7417	7774	6152	9291	5314	4737
1182	7	1	4	6	PKR	P0244	6669	8242	9750	6896	6319	6088	8457
1183	7	1	4	7	Plakoglobin Catenin g	P8087	658	1917	4026	3056	931	1152	1791
1184	7	1	4	8	Plakoglobin Catenin g	P8087	1473	2058	2842	2303	1643	814	664
1185	7	1	5	1	Platelet-Derived Growth Factor Receptor b	P7679	-422	230	-181	-733	57	-187	-121
1186	7	1	5	2	Platelet-Derived Growth Factor Receptor b	P7679	-370	106	1112	-606	-285	-393	-358
1187	7	1	5	3	Plectin	P9318	2392	4681	5037	3291	2566	2544	1341
1188	7	1	5	4	Plectin	P9318	3312	8126	7227	4530	5040	4129	1753
1189	7	1	5	5	PML	P6746	2185	2549	2543	1517	1403	1781	3344
1190	7	1	5	6	PML	P6746	2104	4287	6526	3150	3500	3634	2266
1191	7	1	5	7	Presenilin1	P7854	4959	9739	10778	7068	7884	6126	4423
1192	7	1	5	8	Presenilin1	P7854	4893	9207	10571	6537	6429	5732	4496
1193	7	1	6	1	Prion Protein	P5999	472	537	780	-420	-264	-73	516
1194	7	1	6	2	Prion Protein	P5999	335	598	800	-407	-239	-13	778
1195	7	1	6	3	PRMT1	P6871	272	407	592	-547	-660	-252	1526
1196	7	1	6	4	PRMT1	P6871	760	1017	894	222	-147	-240	-424
1197	7	1	6	5	PRMT1	P6996	1020	1776	1699	-88	461	1091	992
1198	7	1	6	6	PRMT1	P6996	1216	1528	3004	701	629	1176	583
1199	7	1	6	7	Anti CY3/5		58270	55428	53183	53187	53315	54043	56482
1200	7	1	6	8	Anti CY3/5		58289	55682	52863	53201	53123	56315	57155
1201	7	2	1	1	PRMT2	P0748	11903	2776	3212	2996	1981	2124	711
1202	7	2	1	2	PRMT2	P0748	8533	4946	7973	9120	5035	1554	2156
1203	7	2	1	3	PRMT3	P9370	4501	2476	3080	3692	2313	2014	6308
1204	7	2	1	4	PRMT3	P9370	5705	2907	1746	2927	1040	847	651
1205	7	2	1	5	PRMT4	P4995	6872	7095	5504	7907	7775	5607	6210
1206	7	2	1	6	PRMT4	P4995	6590	11459	10227	7542	7326	6443	5797
1207	7	2	1	7	PRMT5	P0493	4768	1680	1593	1273	1172	2426	4857
1208	7	2	1	8	PRMT5	P0493	4581	6414	5686	3907	1264	1139	584
1209	7	2	2	1	PRMT6	P6495	7743	8405	9650	7409	6894	7902	6320
1210	7	2	2	2	PRMT6	P6495	6973	7989	8848	4874	4374	3652	3087
1211	7	2	2	3	PRMT6	P2996	3705	597	1420	560	276	598	328
1212	7	2	2	4	PRMT6	P2996	3728	904	1098	859	199	525	365
1213	7	2	2	5	Proliferating Cell Protein Ki67	P6834	20093	23090	19625	15294	12643	9936	18390
1214	7	2	2	6	Proliferating Cell Protein Ki67	P6834	20319	35810	31419	19730	18333	13405	9021
1215	7	2	2	7	Protein phosphatase 1a	P7979	5580	7468	9071	4159	1455	1700	1818
1216	7	2	2	8	Protein phosphatase 1a	P7979	5730	7824	9089	5986	5173	4778	3695
1217	7	2	3	1	Protein Phosphatase 1a	P7607	13648	15970	17839	10530	9912	8009	5936
1218	7	2	3	2	Protein Phosphatase 1a	P7607	13141	15133	18103	10317	8955	7382	5784
1219	7	2	3	3	Protein Phosphatase 2Aa	P8998	7201	5321	6282	4114	3423	2953	3944
1220	7	2	3	4	Protein Phosphatase 2Aa	P8998	7442	4435	5487	4088	3331	2993	2286
1221	7	2	3	5	Protein S	P4555	8227	5438	6121	3371	3485	3330	3441
1222	7	2	3	6	Protein S	P4555	8405	9868	11074	7205	5682	4622	2396
1223	7	2	3	7	Protein Tyrosine Phosphatase PEST	P9109	2689	787	1197	63	-354	766	1292
1224	7	2	3	8	Protein Tyrosine Phosphatase PEST	P9109	2741	554	927	17	-285	13	-465
1225	7	2	4	1	PSF	P2860	7728	4110	6396	3139	2858	1982	737
1226	7	2	4	2	PSF	P2860	7958	4073	6173	2297	2419	1573	514
1227	7	2	4	3	PTEN	P7482	5852	3553	4382	2471	2074	2779	2676
1228	7	2	4	4	PTEN	P7482	6056	3970	5383	2900	2314	2563	1499
1229	7	2	4	5	PTEN	P3487	6057	10628	9113	3616	2527	2998	2717
1230	7	2	4	6	PTEN	P3487	5992	10090	10412	5976	6172	5286	4238
1231	7	2	4	7	PUMA bbc3	P4618	1109	807	1372	376	522	463	91
1232	7	2	4	8	PUMA bbc3	P4618	866	690	834	252	355	475	235
1233	7	2	5	1	PUMA bbc3	P4743	1400	1133	1994	1119	899	609	1340
1234	7	2	5	2	PUMA bbc3	P4743	1758	679	1812	192	-65	368	-260
1235	7	2	5	3	Pyk2	P3902	5800	3618	5105	1944	1808	1799	1099
1236	7	2	5	4	Pyk2	P3902	5987	2621	4100	1661	1255	1523	820
1237	7	2	5	5	Pyk2 pTyr579	P7114	293	364	354	-329	-660	-421	-666
1238	7	2	5	6	Pyk2 pTyr579	P7114	311	369	427	-455	-307	-82	-487
1239	7	2	5	7	Pyk2 Phospho pTyr579 580	P6989	-46	371	278	-95	-26	11	-239
1240	7	2	5	8	Pyk2 Phospho pTyr579 580	P6989	-71	286	43	-395	-636	-436	-735
1241	7	2	6	1	Pyk2 pTyr580	P6739	1104	424	1039	-194	-415	-433	-614
1242	7	2	6	2	Pyk2 pTyr580	P6739	1109	378	895	136	-251	-265	-767
1243	7	2	6	3	Negative Control		-274	-538	-395	-1091	-988	-776	-679
1244	7	2	6	4	Negative Control		146	-577	-481	-1271	-1068	-812	-845
1245	7	2	6	5	Rab5	R7904	6709	2850	4357	2200	893	1069	320
1246	7	2	6	6	Rab5	R7904	6400	2855	4819	3807	2017	1613	584
1247	7	2	6	7	Anti CY3/5		58281	51841	53729	53135	53131	54738	54195
1248	7	2	6	8	Anti CY3/5		58228	54716	54043	53435	53375	56653	56915
1249	7	3	1	1	Rab7	R8779	39276	8967	4508	4020	4721	13738	7541
1250	7	3	1	2	Rab7	R8779	12322	17733	21571	38917	39965	30386	27826
1251	7	3	1	3	Rab9	R5404	2096	2761	6424	19038	16371	8092	15473
1252	7	3	1	4	Rab9	R5404	2935	8208	8619	10114	12153	4373	7263
1253	7	3	1	5	RAD1	R5029	2373	4167	4750	13372	13095	5309	10363
1254	7	3	1	6	RAD1	R5029	2308	4421	4497	12540	18550	7000	6690
1255	7	3	1	7	Rad17	R8029	133	1287	730	679	2287	2827	26530
1256	7	3	1	8	Rad17	R8029	372	1983	1079	2115	1386	-256	149
1257	7	3	2	1	Raf1cRaf	R2404	3358	3345	3301	4552	7058	1998	4872
1258	7	3	2	2	Raf1cRaf	R2404	2519	5055	3354	8370	9176	7481	3176
1259	7	3	2	3	Raf1	R5773	3647	6270	7463	5124	4335	4014	4575
1260	7	3	2	4	Raf1	R5773	3300	8818	6087	4531	12560	3394	3906
1261	7	3	2	5	cRaf pSer621	R1151	-74	437	815	522	286	2962	1814
1262	7	3	2	6	cRaf pSer621	R1151	562	1247	503	-91	-65	-487	-485
1263	7	3	2	7	RAIDD	R9775	111	591	1421	623	3218	852	94
1264	7	3	2	8	RAIDD	R9775	249	822	603	193	-208	-319	389
1265	7	3	3	1	RAIDD	R5275	-549	13	-273	-1214	-977	87	-940
1266	7	3	3	2	RAIDD	R5275	-276	-114	-61	-1196	-1216	-661	-1023
1267	7	3	3	3	RALAR	R8529	2772	1984	3388	2582	1408	744	-159
1268	7	3	3	4	RALAR	R8529	2604	2225	3386	2060	1109	818	487
1269	7	3	3	5	Ran	R4777	2141	2438	2954	1322	1518	1786	2098
1270	7	3	3	6	Ran	R4777	5704	2695	3583	1794	2675	2165	675
1271	7	3	3	7	PIASy	P0104	562	1125	1791	866	-52	31	609
1272	7	3	3	8	PIASy	P0104	834	1344	1901	892	417	223	665
1273	7	3	4	1	RAP1	R8154	2358	2244	3673	1934	1746	1369	650
1274	7	3	4	2	RAP1	R8154	1124	2234	2507	1210	1290	1389	439
1275	7	3	4	3	RbAp48 RbAp46	R3779	1104	2631	2130	957	1233	1135	1924
1276	7	3	4	4	RbAp48 RbAp46	R3779	1211	2749	1967	882	1083	4531	2867
1277	7	3	4	5	Reelin	R4904	1428	2610	2678	1378	957	2013	1023
1278	7	3	4	6	Reelin	R4904	1777	12011	11913	5429	5144	4104	3212
1279	7	3	4	7	Retinoblastoma	R6775	1536	2239	2075	539	127	150	-118
1280	7	3	4	8	Retinoblastoma	R6775	1441	2537	2733	1434	1493	1584	1627
1281	7	3	5	1	Retinoblastoma pSer795	R6878	1162	1285	1537	412	-182	940	952
1282	7	3	5	2	Retinoblastoma pSer795	R6878	1224	1832	1951	579	947	615	426
1283	7	3	5	3	RhoE	R6153	-190	281	1442	-1161	-727	-473	293
1284	7	3	5	4	RhoE	R6153	1000	248	405	-680	9	-364	-537
1285	7	3	5	5	RICK	R9650	402	431	1727	-91	1871	-129	59
1286	7	3	5	6	RICK	R9650	224	77	412	84	-788	-709	-1010
1287	7	3	5	7	RIP Receptor Interacting Protein	R8274	16756	6520	9903	3874	3195	2976	3056
1288	7	3	5	8	RIP Receptor Interacting Protein	R8274	17468	8775	10602	4309	3895	3005	1701
1289	7	3	6	1	RNaseL	R3529	4114	5299	5979	3084	2675	2226	1467
1290	7	3	6	2	RNaseL	R3529	4735	4344	6131	3084	2729	2459	1321
1291	7	3	6	3	ROCK1	R6028	1439	2112	2236	593	712	4708	4046
1292	7	3	6	4	ROCK1	R6028	1735	1686	2579	890	1034	1099	978
1293	7	3	6	5	ROCK2	R8653	641	680	844	-393	-547	-255	-149
1294	7	3	6	6	ROCK2	R8653	517	532	1062	154	171	-188	-53
1295	7	3	6	7	Anti CY3/5		58016	52308	53417	50238	52365	56775	56696
1296	7	3	6	8	Anti CY3/5		57829	54652	54310	53044	53655	56871	56813
1297	7	4	1	1	Rsk1	R5145	43515	38411	36839	38506	28673	15681	8628
1298	7	4	1	2	Rsk1	R5145	23842	22841	25797	31651	38865	29035	26204
1299	7	4	1	3	S100	S2644	6616	16027	13721	17436	14558	8388	9533
1300	7	4	1	4	S100	S2644	6696	12716	12591	12692	10104	8277	6655
1301	7	4	1	5	S100 aSubunit	S2407	2909	9409	8853	4778	4178	5870	12157
1302	7	4	1	6	S100 aSubunit	S2407	6222	8403	7475	5367	4881	3561	2422
1303	7	4	1	7	S100 bSubunit	S2532	7605	14129	14881	7722	7803	5832	2509
1304	7	4	1	8	S100 bSubunit	S2532	8344	13225	13580	7658	6881	5942	4419
1305	7	4	2	1	S Nitrosocysteine	N5411	4475	10851	10087	6699	6448	5655	6422
1306	7	4	2	2	S Nitrosocysteine	N5411	4741	10433	10210	7211	6822	5554	4108
1307	7	4	2	3	S6 Kinase	S4047	8511	11502	12731	9110	8268	6763	6885
1308	7	4	2	4	S6 Kinase	S4047	8249	11578	14128	8815	7245	5691	4312
1309	7	4	2	5	SAPK3	S0315	-740	366	-499	-521	-261	-252	319
1310	7	4	2	6	SAPK3	S0315	-672	-132	-561	0	-870	-127	-785
1311	7	4	2	7	Spectrin a and b	S3396	4967	7356	6783	2922	1974	1883	333
1312	7	4	2	8	Spectrin a and b	S3396	5066	6959	7061	2873	2348	2162	1334
1313	7	4	3	1	Serine Threonine Protein Phosphatase 2 A/A	P8109	4188	6140	7162	3384	2103	1943	1469
1314	7	4	3	2	Serine Threonine Protein Phosphatase 2 A/A	P8109	3656	6206	6901	2775	1711	2337	1865
1315	7	4	3	3	Serine Threonine Protein Phosphatase 1b	P7484	1122	2320	3085	447	168	247	411
1316	7	4	3	4	Serine Threonine Protein Phosphatase 1b	P7484	1273	2531	3681	452	136	520	-16
1317	7	4	3	5	Serine Threonine Protein Phosphatase 1g1	P7609	506	3192	4192	768	370	568	257
1318	7	4	3	6	Serine Threonine Protein Phosphatase 1g1	P7609	744	3171	4520	1119	737	1168	235
1319	7	4	3	7	Serine Threonine Protein Phosphatase 2 A Bg	P5359	355	3034	4314	1044	527	589	250
1320	7	4	3	8	Serine Threonine Protein Phosphatase 2 A Bg	P5359	323	3371	4478	632	483	714	5
1321	7	4	4	1	SerineThreonine Protein Phosphatase 2 A/B pan2	P8359	218	4646	6431	2453	1182	1433	834
1322	7	4	4	2	SerineThreonine Protein Phosphatase 2 A/B pan2	P8359	-28	3072	4502	1418	684	1094	587
1323	7	4	4	3	Serine Threonine Protein Phosphatase 2C a b	P8609	2151	8048	9257	4034	3028	2932	2437
1324	7	4	4	4	Serine Threonine Protein Phosphatase 2C a b	P8609	3468	8012	10400	3745	2695	2894	2490
1325	7	4	4	5	Negative Control		-809	-244	-767	-860	-791	0	2494
1326	7	4	4	6	Negative Control		-923	7786	-1118	-1591	-1314	-811	-918
1327	7	4	4	7	SGK	S5188	14569	13464	7101	3281	3010	3069	1643
1328	7	4	4	8	SGK	S5188	2913	18421	7227	3069	3571	2689	1744
1329	7	4	5	1	SHPTP2	S3056	3832	7074	8649	4740	3809	3989	4289
1330	7	4	5	2	SHPTP2	S3056	4754	7433	8496	5636	4720	4279	3179
1331	7	4	5	3	Siah2	S7945	463	546	544	-777	-804	-259	287
1332	7	4	5	4	Siah2	S7945	1086	351	290	-487	-887	-395	-593
1333	7	4	5	5	Sin3A	S4445	2504	4382	5249	3004	2241	2023	2004
1334	7	4	5	6	Sin3A	S4445	2359	7187	5108	2582	3018	2366	2149
1335	7	4	5	7	Sin3A	S6695	697	11271	3976	1300	1454	1545	3511
1336	7	4	5	8	Sin3A	S6695	2020	11151	7081	3235	3721	3477	2982
1337	7	4	6	1	Sir2	S5313	4139	3066	4121	2135	2001	1815	1916
1338	7	4	6	2	Sir2	S5313	3954	3008	3917	1551	1494	1174	628
1339	7	4	6	3	SIRPa1	S1311	-669	-426	-749	-636	-887	-558	-469
1340	7	4	6	4	SIRPa1	S1311	-810	-464	-956	-930	-1440	-829	-945
1341	7	4	6	5	Sirt1	S5196	1119	3441	5726	1942	1407	1185	88
1342	7	4	6	6	Sirt1	S5196	2767	3897	6034	2331	1751	1671	658
1343	7	4	6	7	Anti CY3/5		58253	50755	54926	54567	54758	57651	57677
1344	7	4	6	8	Anti CY3/5		58292	51168	54955	54592	54555	57682	56269
1345	8	1	1	1	SKM1	S9568	8089	5510	5479	3076	3119	1919	1834
1346	8	1	1	2	SKM1	S9568	12755	9296	10337	4937	3678	3246	2367
1347	8	1	1	3	SKK2	S5308	3048	10639	16170	16697	26133	22378	14899
1348	8	1	1	4	SKK2	S5308	823	1169	1801	5518	6749	3915	6541
1349	8	1	1	5	SLIPR MAGI3	S1190	10191	14970	15410	9032	9607	7133	3674
1350	8	1	1	6	SLIPR MAGI3	S1190	10054	13916	15074	9488	10056	7382	5848
1351	8	1	1	7	SLIPR MAGI3	S4191	6827	6777	10830	4984	5371	3556	3219
1352	8	1	1	8	SLIPR MAGI3	S4191	7848	6712	10834	5279	4994	5156	2758
1353	8	1	2	1	Smad4	S3934	11372	26597	30290	16521	11687	10166	10093
1354	8	1	2	2	Smad4	S3934	16353	26161	31926	15119	13635	9793	8554
1355	8	1	2	3	SMC1L1	S6446	8101	12174	20030	8777	6532	3834	3607
1356	8	1	2	4	SMC1L1	S6446	6737	10691	12159	7858	7838	7436	5509
1357	8	1	2	5	SMN	S2944	3957	3783	4919	3391	3257	1331	1833
1358	8	1	2	6	SMN	S2944	3767	4588	5776	2958	3210	2930	1971
1359	8	1	2	7	a b SNAP	S9444	5864	9782	9809	7179	7089	5897	4448
1360	8	1	2	8	a b SNAP	S9444	5806	9401	9273	6615	6858	5969	5083
1361	8	1	3	1	SNAP23	S2194	5383	8780	9379	5718	6112	5038	4210
1362	8	1	3	2	SNAP23	S2194	5247	8963	9696	5837	6244	5557	4787
1363	8	1	3	3	SNAP25	S9684	8249	6549	8477	5272	4791	4707	3902
1364	8	1	3	4	SNAP25	S9684	8377	13041	14417	9737	8803	8452	5441
1365	8	1	3	5	SNAP29	S2069	6612	10923	11068	7955	8167	6859	3859
1366	8	1	3	6	SNAP29	S2069	6804	10602	12508	7488	7898	6747	5752
1367	8	1	3	7	Sos1	S2937	7692	12287	13615	8663	8933	7326	5664
1368	8	1	3	8	Sos1	S2937	8486	12205	14638	9493	9106	7738	5639
1369	8	1	4	1	Sp1	S9809	8912	11368	12172	6927	7758	6034	4842
1370	8	1	4	2	Sp1	S9809	9050	11782	12205	7281	7741	5695	4463
1371	8	1	4	3	Spred2	S7320	16850	11804	18434	7526	10262	2731	2501
1372	8	1	4	4	Spred2	S7320	19331	13328	21816	9916	19085	7507	5301
1373	8	1	4	5	Striatin	S0696	3937	5205	6384	4263	3715	1700	1446
1374	8	1	4	6	Striatin	S0696	4582	6032	7612	5499	4286	3792	2527
1375	8	1	4	7	Substance P Receptor	S8305	7823	11989	12851	8760	9441	7005	3732
1376	8	1	4	8	Substance P Receptor	S8305	7647	11436	13797	8895	8743	7549	5936
1377	8	1	5	1	SMAC Diablo	S0941	8998	11904	13651	8190	7863	6468	3766
1378	8	1	5	2	SMAC Diablo	S0941	9264	11299	14261	8328	7639	6798	5010
1379	8	1	5	3	SUMO1	S8070	2074	836	1928	618	714	501	351
1380	8	1	5	4	SUMO1	S8070	2434	2746	2447	836	964	834	1038
1381	8	1	5	5	SUMO1	S5446	6022	9663	10127	5623	7144	5617	4337
1382	8	1	5	6	SUMO1	S5446	6292	9616	10245	5955	6864	5209	4187
1383	8	1	5	7	Survivin	S8191	11389	12466	16141	11428	9624	7988	5012
1384	8	1	5	8	Survivin	S8191	12281	13045	17438	12190	10546	8223	5330
1385	8	1	6	1	Synaptotagmin	S2177	7041	11305	11954	7470	6557	5540	5374
1386	8	1	6	2	Synaptotagmin	S2177	7980	11090	11779	7833	8483	6579	5333
1387	8	1	6	3	Synaptopodin	S9442	6349	5322	6480	3726	3380	3408	4626
1388	8	1	6	4	Synaptopodin	S9442	6715	5928	6763	3982	3960	3797	2829
1389	8	1	6	5	Synaptopodin	S9567	4739	7339	7927	5392	5558	4939	4155
1390	8	1	6	6	Synaptopodin	S9567	4862	7240	8254	4999	5467	5112	4227
1391	8	1	6	7	Anti CY3/5		58460	55606	54210	53141	52899	56482	57025
1392	8	1	6	8	Anti CY3/5		58260	55621	54239	53041	52949	56410	56978
1393	8	2	1	1	SynCAM	S4945	37007	4482	4431	4301	4191	2651	1242
1394	8	2	1	2	SynCAM	S4945	21276	4941	5869	5611	4381	4395	3415
1395	8	2	1	3	a1Syntrophin	S4688	10384	13038	14220	15974	10924	7298	6037
1396	8	2	1	4	a1Syntrophin	S4688	9851	13898	16624	12741	12951	9003	7386
1397	8	2	1	5	a1 Syntrophin	S4813	4818	10324	12723	11108	8214	9045	10465
1398	8	2	1	6	a1 Syntrophin	S4813	4971	12709	15517	12768	12408	9953	8583
1399	8	2	1	7	Syntaxin	S0664	1670	4448	7324	7206	6269	5492	4312
1400	8	2	1	8	Syntaxin	S0664	3525	6076	6221	6839	4411	3711	2721
1401	8	2	2	1	Syntaxin 6	S9067	2575	8523	9968	5503	4885	4288	2678
1402	8	2	2	2	Syntaxin 6	S9067	2387	8987	10568	7195	5638	5153	3562
1403	8	2	2	3	Syntaxin 8	S8945	3870	6961	9008	8783	6486	5292	3718
1404	8	2	2	4	Syntaxin 8	S8945	5016	10493	11900	15644	11461	6919	5082
1405	8	2	2	5	aSynuclein	S3062	7350	12439	12788	10639	9397	6939	4670
1406	8	2	2	6	aSynuclein	S3062	10628	10631	11738	9755	9730	7499	5494
1407	8	2	2	7	Negative Control		-554	70	860	1302	1663	1806	1899
1408	8	2	2	8	Negative Control		-623	-472	-697	-1125	-1104	-802	-890
1409	8	2	3	1	Tal	T1075	1904	9412	8892	5856	5484	3577	3887
1410	8	2	3	2	Tal	T1075	2084	9877	9284	5852	5945	4653	3990
1411	8	2	3	3	Tal	T1200	1325	7223	8376	5611	5086	4313	2124
1412	8	2	3	4	Tal	T1200	1375	7657	8923	5937	5212	4961	3452
1413	8	2	3	5	TAP	T1076	290	3949	5547	2834	2577	2706	455
1414	8	2	3	6	TAP	T1076	252	4750	4507	3955	2807	3115	1937
1415	8	2	3	7	Tau	T9450	2767	5846	7352	4934	3861	4301	2575
1416	8	2	3	8	Tau	T9450	3837	7548	7930	5847	5314	4503	2813
1417	8	2	4	1	Tau pSer199 202	T6819	5469	2511	3582	4200	2962	1284	-73
1418	8	2	4	2	Tau pSer199 202	T6819	727	2124	2760	2647	2538	1264	944
1419	8	2	4	3	Tau	T5530	3637	3753	4862	1987	1940	1677	218
1420	8	2	4	4	Tau	T5530	3787	3890	4553	2888	2192	2093	675
1421	8	2	4	5	Tenascin	T2551	1594	6238	9005	5420	4572	4406	1974
1422	8	2	4	6	Tenascin	T2551	6836	6729	8797	4864	4572	4689	2811
1423	8	2	4	7	Thimet Oligopeptidase 1	T7076	354	4818	5114	3873	2636	3547	2209
1424	8	2	4	8	Thimet Oligopeptidase 1	T7076	4051	5309	7659	4695	4481	3751	2153
1425	8	2	5	1	TIS7	T2576	1274	5643	5496	2977	2440	2245	865
1426	8	2	5	2	TIS7	T2576	869	5494	1715	3890	3434	3245	2275
1427	8	2	5	3	Tumor Necrosis Factor Soluble Receptor II	T1815	-91	1037	157	-13	-496	-64	211
1428	8	2	5	4	Tumor Necrosis Factor Soluble Receptor II	T1815	575	927	1030	325	402	506	215
1429	8	2	5	5	Tob	T2948	3425	4552	6157	4367	2411	2994	1043
1430	8	2	5	6	Tob	T2948	5157	4547	7602	4517	4915	4284	2589
1431	8	2	5	7	TOM22	T6319	7791	10026	11267	6804	6949	5687	4716
1432	8	2	5	8	TOM22	T6319	7517	9936	9727	6578	6167	5280	4464
1433	8	2	6	1	TopoisomeraseI	T8573	3674	7174	8573	5979	4510	4528	2306
1434	8	2	6	2	TopoisomeraseI	T8573	3666	7330	9961	7256	4714	4896	1790
1435	8	2	6	3	TRAIL	T3067	105	179	790	-87	-376	375	-177
1436	8	2	6	4	TRAIL	T3067	1163	335	562	55	-308	-287	-302
1437	8	2	6	5	TRAIL	T9191	-247	535	325	-141	-83	-220	1924
1438	8	2	6	6	TRAIL	T9191	577	101	477	-143	256	223	-148
1439	8	2	6	7	Anti CY3/5		54280	55812	54382	53455	53056	56473	57033
1440	8	2	6	8	Anti CY3/5		54232	52978	54222	53598	52889	56252	57042
1441	8	3	1	1	Transforming Growth Factorb pan	T9429	45373	3857	4005	3069	3134	1635	2054
1442	8	3	1	2	Transforming Growth Factorb pan	T9429	25271	9745	8504	14940	11453	4316	4910
1443	8	3	1	3	Transportin 1	T0825	10386	18392	21866	22138	20932	20441	27391
1444	8	3	1	4	Transportin 1	T0825	14804	16050	17340	14422	14761	12363	12371
1445	8	3	1	5	TRF1	T1948	16256	7939	10258	7166	5834	4257	3309
1446	8	3	1	6	TRF1	T1948	16851	11913	11548	8496	7578	6138	3189
1447	8	3	1	7	Tropomyosin	T2780	4057	4723	6258	5049	3380	3429	6932
1448	8	3	1	8	Tropomyosin	T2780	5000	5305	7799	8426	4238	6175	3324
1449	8	3	2	1	Tropomyosin	T9283	5727	5724	8175	4179	3100	3118	6385
1450	8	3	2	2	Tropomyosin	T9283	7552	6948	8703	5404	4078	3077	1399
1451	8	3	2	3	Tryptophane Hydroxylase	T0678	5827	5273	7527	4626	2958	4019	5800
1452	8	3	2	4	Tryptophane Hydroxylase	T0678	7418	7903	12762	8065	9235	9348	3165
1453	8	3	2	5	TSG101	T5826	3412	4120	4625	3021	2316	2489	3025
1454	8	3	2	6	TSG101	T5826	4844	5286	5897	5278	3910	2687	1530
1455	8	3	2	7	aTubulin	T6074	13069	15196	17866	10949	9831	8399	8063
1456	8	3	2	8	aTubulin	T6074	11267	18728	21389	12039	11130	10859	6836
1457	8	3	3	1	aTubulin	T6199	6907	12940	14443	8825	8370	6740	5010
1458	8	3	3	2	aTubulin	T6199	7113	14666	14272	9009	8700	7291	4763
1459	8	3	3	3	bTubulin	T5201	3309	6280	8652	6280	4561	2119	2054
1460	8	3	3	4	bTubulin	T5201	3835	5515	9250	7414	5230	3253	1715
1461	8	3	3	5	bTubulin I	T7816	24000	25325	37344	26255	21692	9045	2486
1462	8	3	3	6	bTubulin I	T7816	27396	27281	41718	29244	27262	14742	4106
1463	8	3	3	7	bTubulin I II	T8535	5856	7213	8727	5741	5416	4302	2714
1464	8	3	3	8	bTubulin I II	T8535	5815	7617	8629	5021	4252	3198	1914
1465	8	3	4	1	bTubulin III	T5076	12265	17235	19043	11390	10609	9194	5990
1466	8	3	4	2	bTubulin III	T5076	13350	17736	19517	11768	11518	9238	6661
1467	8	3	4	3	bTubulin IV	T7941	3571	5129	5621	3575	2370	2069	2282
1468	8	3	4	4	bTubulin IV	T7941	3316	6156	7817	5068	3957	4045	2351
1469	8	3	4	5	gTubulin	T5326	4132	4601	5348	3324	3379	2653	1964
1470	8	3	4	6	gTubulin	T5326	4433	4883	5699	4083	3342	2924	3339
1471	8	3	4	7	gTubulin	T3559	14764	12886	14187	9319	8774	7564	6417
1472	8	3	4	8	gTubulin	T3559	11406	12564	13729	8768	8036	7272	5191
1473	8	3	5	1	gTubulin	T3320	7029	10999	11778	7208	7297	7141	3994
1474	8	3	5	2	gTubulin	T3320	7146	10831	11488	7821	7637	6973	4985
1475	8	3	5	3	e Tubulin	T1323	3726	5297	5412	3577	3138	2578	2571
1476	8	3	5	4	e Tubulin	T1323	3401	5605	5732	4006	3483	3113	2623
1477	8	3	5	5	Tubulin Polyglutamylated	T9822	6772	9072	11632	6955	6424	5454	3095
1478	8	3	5	6	Tubulin Polyglutamylated	T9822	6982	9491	11495	7620	6910	5680	3518
1479	8	3	5	7	Tubulin Tyrosine	T9028	21343	36524	46254	41352	30683	21633	7630
1480	8	3	5	8	Tubulin Tyrosine	T9028	28164	35216	48290	44312	34875	24118	8302
1481	8	3	6	1	Tumor Necrosis Factor a	T8300	8633	11326	11776	7466	6696	7746	4645
1482	8	3	6	2	Tumor Necrosis Factor a	T8300	8567	12213	12599	8291	8073	7023	6150
1483	8	3	6	3	Tumor Necrosis Factor a	T2824	14122	11200	13522	9120	5773	3011	1803
1484	8	3	6	4	Tumor Necrosis Factor a	T2824	15404	13182	17906	11550	9248	5646	2428
1485	8	3	6	5	Nanog	N3038	4971	5340	7393	3688	3476	2873	2802
1486	8	3	6	6	Nanog	N3038	6554	5809	7874	5077	4707	3880	2468
1487	8	3	6	7	Anti CY3/5		57993	55687	54306	53932	52818	56360	56990
1488	8	3	6	8	Anti CY3/5		57955	55699	54316	53951	53012	56302	57025
1489	8	4	1	1	TWEAK Receptor	T9700	48407	1290	1972	909	922	700	1653
1490	8	4	1	2	TWEAK Receptor	T9700	35181	1345	1587	920	280	412	394
1491	8	4	1	3	Tyrosin hydroxylase	T2928	10308	7314	10218	5714	4899	3357	2283
1492	8	4	1	4	Tyrosin hydroxylase	T2928	7476	11728	14521	10285	10367	7603	5049
1493	8	4	1	5	U2AF65	U4758	3235	3334	3962	1880	1530	1932	1605
1494	8	4	1	6	U2AF65	U4758	5246	2400	3571	1402	746	1086	400
1495	8	4	1	7	Ubiquitin	U0508	20936	34568	44112	20066	17239	12747	11790
1496	8	4	1	8	Ubiquitin	U0508	24369	37563	41161	17225	15722	11149	10161
1497	8	4	2	1	Ubiquitin C terminal Hydrolase L1	U5133	3876	4411	6391	3177	2694	3105	3349
1498	8	4	2	2	Ubiquitin C terminal Hydrolase L1	U5133	4094	4055	5680	3250	2730	2588	1950
1499	8	4	2	3	Ubiquitin Cterminal Hydrolase L1	U5258	8615	9640	9820	5627	5089	4699	3494
1500	8	4	2	4	Ubiquitin Cterminal Hydrolase L1	U5258	10438	9779	9597	5526	5292	4656	3715
1501	8	4	2	5	Pinin	P0084	684	1098	1749	181	143	278	271
1502	8	4	2	6	Pinin	P0084	2439	778	1295	297	274	21	-337
1503	8	4	2	7	Vanilloid Receptor1	V2764	7017	9662	9780	5673	5757	5036	4945
1504	8	4	2	8	Vanilloid Receptor1	V2764	22245	9488	9456	5038	5268	4818	4284
1505	8	4	3	1	VDAC Porin	V2139	5705	9085	9229	4838	4108	4377	2142
1506	8	4	3	2	VDAC Porin	V2139	5752	7516	9078	4521	4487	4171	2768
1507	8	4	3	3	Vascular Endothelial Growth Factor Receptor1VEGFR1	V4762	7063	6810	8929	4818	3985	3787	2883
1508	8	4	3	4	Vascular Endothelial Growth Factor Receptor1VEGFR1	V4762	7052	12597	15908	8193	7757	5917	4568
1509	8	4	3	5	Vesicular GABA Transporter	V5764	2012	2193	3019	1302	1013	847	2130
1510	8	4	3	6	Vesicular GABA Transporter	V5764	3022	2459	2755	1966	1713	1256	702
1511	8	4	3	7	VGLUT1	V0389	2852	5115	6150	3297	3354	3125	5060
1512	8	4	3	8	VGLUT1	V0389	2619	6580	7007	3081	3178	1952	1168
1513	8	4	4	1	VGLUT 2	V2639	3970	4699	6482	3761	5242	5024	9049
1514	8	4	4	2	VGLUT 2	V2639	3911	4428	5093	2986	2508	2642	1794
1515	8	4	4	3	Vimentin	V6389	2568	2535	3313	810	998	1141	446
1516	8	4	4	4	Vimentin	V6389	2244	2581	3176	1406	954	731	59
1517	8	4	4	5	Vinculin	V4505	1494	2425	2925	631	426	242	688
1518	8	4	4	6	Vinculin	V4505	1673	2573	3303	1106	1295	1124	-186
1519	8	4	4	7	Vitronectin	V7881	17377	30644	26622	12526	13537	13535	15229
1520	8	4	4	8	Vitronectin	V7881	18439	32016	28557	12551	14417	11153	9102
1521	8	4	5	1	WAVE	W0392	2649	2671	3968	2732	1020	963	780
1522	8	4	5	2	WAVE	W0392	2708	2864	4248	3270	1909	1253	-100
1523	8	4	5	3	WSTF	W3516	734	1002	1107	872	1035	703	578
1524	8	4	5	4	WSTF	W3516	1170	1096	1218	528	282	183	-163
1525	8	4	5	5	Y14	Y1253	1848	2233	3295	890	960	1312	1183
1526	8	4	5	6	Y14	Y1253	2219	1979	2748	878	746	720	292
1527	8	4	5	7	ZAP70	Z0627	1563	2342	2031	132	426	554	581
1528	8	4	5	8	ZAP70	Z0627	8295	1822	1922	274	169	420	2
1529	8	4	6	1	Zip Kinase	Z0134	173	805	1138	18	109	70	333
1530	8	4	6	2	Zip Kinase	Z0134	-218	277	542	-876	-969	-548	-587
1531	8	4	6	3	Zyxin	Z0377	3402	2363	3608	894	564	613	220
1532	8	4	6	4	Zyxin	Z0377	4340	2237	3224	920	557	942	415
1533	8	4	6	5	GAPDH	G8795	3125	2366	3053	917	1098	906	513
1534	8	4	6	6	GAPDH	G8795	3768	2417	3434	1463	915	918	335
1535	8	4	6	7	Anti CY3/5		58192	55642	54601	54625	53709	57067	57382
1536	8	4	6	8	Anti CY3/5		58253	54351	54420	53851	53742	57086	56537
END DATA

## Sheet: Normalized
																Normalized vs. mean spots on slides
																W014 NCAM+	W014 DC44+	W014 Xn NS	W011 CD44+	W011 CD44-	AK	FK
BEGIN DATA						Cy3	Slide 3	Slide 4	Slide 5	Slide 6	Slide 7	Slide 8	Slide 9			Slide 3	Slide 4	Slide 5	Slide 6	Slide 7	Slide 8	Slide 9		Variance
Index	Array Row	Array Column	Spot Row	Spot Column	Name	ID		Ch1 Mean - B	Ch1 Mean - B	Ch1 Mean - B	Ch1 Mean - B	Ch1 Mean - B	Ch1 Mean - B				Ch1 Mean - B	Ch1 Mean - B	Ch1 Mean - B	Ch1 Mean - B	Ch1 Mean - B	Ch1 Mean - B			>2
1	1	1	1	1	14 3 3	T5942	30761	3905	7159	4437	2474	2292	6774			4.82845	0.420153	0.751166	0.744386	0.406569	0.473577	1.71625		2.58004	1
2	1	1	1	2	14 3 3	T5942	10494	3558	4677	4714	3432	2585	2777			1.64721	0.382818	0.490739	0.790858	0.564004	0.534117	0.703575		0.181563	FALSE
1359	8	1	2	7	a b SNAP	S9444	5864	9782	9809	7179	7089	5897	4448			0.920453	1.05248	1.02922	1.20441	1.16498	1.21845	1.12694		0.0115572	FALSE
1360	8	1	2	8	a b SNAP	S9444	5806	9401	9273	6615	6858	5969	5083			0.911349	1.01149	0.972979	1.10978	1.12702	1.23333	1.28782		0.0188549	FALSE
267	2	2	4	3	a E Catenin	C8114	6279	13877	12668	7926	9142	7064	5902			0.985594	1.49308	1.3292	1.32973	1.50237	1.45958	1.49532		0.0345748	FALSE
268	2	2	4	4	a E Catenin	C8114	6346	13652	12424	8370	9321	7048	6272			0.996111	1.46887	1.3036	1.40422	1.53178	1.45627	1.58906		0.0388498	FALSE
1397	8	2	1	5	a1 Syntrophin	S4813	4818	10324	12723	11108	8214	9045	10465			0.756266	1.1108	1.33497	1.86357	1.34986	1.86889	2.65139		0.386872	FALSE
1398	8	2	1	6	a1 Syntrophin	S4813	4971	12709	15517	12768	12408	9953	8583			0.780282	1.36741	1.62814	2.14206	2.03909	2.05651	2.17457		0.268754	FALSE
1395	8	2	1	3	a1Syntrophin	S4688	10384	13038	14220	15974	10924	7298	6037			1.62994	1.40281	1.49205	2.67992	1.79522	1.50793	1.52952		0.194842	FALSE
1396	8	2	1	4	a1Syntrophin	S4688	9851	13898	16624	12741	12951	9003	7386			1.54628	1.49534	1.74429	2.13753	2.12833	1.86022	1.8713		0.0643222	FALSE
15	1	1	2	7	aActinin	A5044	13930	33718	35315	20539	20120	14852	12444			2.18655	3.62785	3.70546	3.44578	3.30646	3.06875	3.15279		0.259263	FALSE
16	1	1	2	8	aActinin	A5044	13810	33810	34597	19438	19122	14397	13107			2.16771	3.63774	3.63013	3.26107	3.14245	2.97473	3.32076		0.25076	FALSE
271	2	2	4	7	aCatenin	C2081	15260	20760	20467	14124	15611	8970	6916			2.39531	2.23365	2.14752	2.36955	2.56546	1.8534	1.75222		0.0873334	FALSE
272	2	2	4	8	aCatenin	C2081	14855	19977	19993	13984	15376	9370	6922			2.33174	2.1494	2.09779	2.34607	2.52684	1.93605	1.75374		0.0696343	FALSE
697	4	3	4	1	Acetyl Histone H3 AcLys9	H9286	6712	11344	14065	8335	7463	5305	2821			1.05356	1.22054	1.47579	1.39834	1.22645	1.09613	0.714723		0.0629461	FALSE
698	4	3	4	2	Acetyl Histone H3 AcLys9	H9286	7277	11634	14549	9498	8630	6089	3461			1.14225	1.25175	1.52657	1.59346	1.41823	1.25812	0.876872		0.0598804	FALSE
699	4	3	4	3	Acetyl Histone H3 AcLys9	H0913	5614	9151	11317	5543	5878	4783	3024			0.881211	0.98459	1.18745	0.929937	0.965972	0.988272	0.766154		0.0163036	FALSE
700	4	3	4	4	Acetyl Histone H3 AcLys9	H0913	8958	9382	12045	6581	6674	5574	5526			1.40611	1.00944	1.26383	1.10408	1.09678	1.15171	1.40006		0.0241548	FALSE
701	4	3	4	5	Acetyl phospho Histone H3 AL9 S10	H9161	4408	7871	8770	5093	5323	4930	17353			0.691909	0.84687	0.920202	0.854442	0.874765	1.01865	4.39652		1.78835	FALSE
702	4	3	4	6	Acetyl phospho Histone H3 AL9 S10	H9161	4745	8477	9262	5140	6037	5288	7943			0.744807	0.912072	0.971825	0.862327	0.992102	1.09262	2.01242		0.17947	FALSE
703	4	3	4	7	Acetyl phospho Histone H3 AL9 S10	H0788	2903	5387	5922	2433	3318	3363	2763			0.455674	0.579607	0.621372	0.408179	0.54527	0.694869	0.700028		0.0125111	FALSE
704	4	3	4	8	Acetyl phospho Histone H3 AL9 S10	H0788	3394	5799	6644	3424	3565	3346	2496			0.532745	0.623936	0.697129	0.574437	0.585861	0.691357	0.632381		0.00367727	FALSE
3	1	1	1	3	Acetylated Protein	A5463	10285	12434	13043	7546	9427	6838	6412			1.6144	1.33782	1.36855	1.26598	1.5492	1.41288	1.62453		0.0202856	FALSE
4	1	1	1	4	Acetylated Protein	A5463	7136	11804	11860	7348	7680	5833	5515			1.12011	1.27004	1.24442	1.23276	1.26211	1.20523	1.39727		0.0068988	FALSE
5	1	1	1	5	Actin	A5060	9172	11315	13415	7911	8094	7112	5818			1.4397	1.21742	1.40758	1.32721	1.33014	1.46949	1.47404		0.00881267	FALSE
6	1	1	1	6	Actin	A5060	9445	12132	17884	8320	9067	7431	6582			1.48255	1.30533	1.8765	1.39583	1.49004	1.53541	1.6676		0.0351808	FALSE
7	1	1	1	7	Actin	A3853	9968	8868	31708	7446	7534	5525	5251			1.56464	0.954141	3.327	1.2492	1.23811	1.14159	1.33038		0.652579	FALSE
8	1	1	1	8	Actin	A3853	10123	11411	12279	8403	7069	6251	4949			1.58897	1.22775	1.28839	1.40975	1.1617	1.29159	1.25387		0.0200176	FALSE
9	1	1	2	1	Actin a-Smooth Muscle	A5228	5744	8335	11810	6168	5556	4982	4835			0.901617	0.896794	1.23918	1.03479	0.913056	1.02939	1.22499		0.0215954	FALSE
10	1	1	2	2	Actin a-Smooth Muscle	A5228	6146	8719	11446	8429	6312	4793	4864			0.964718	0.93811	1.20098	1.41412	1.03729	0.990338	1.23233		0.0309964	FALSE
17	1	1	3	1	Actopaxin	A1226	6801	13650	12060	7624	8814	7526	7796			1.06753	1.46865	1.26541	1.27906	1.44847	1.55504	1.97518		0.0825995	FALSE
18	1	1	3	2	Actopaxin	A1226	6068	13777	13059	8144	8639	7926	7910			0.952474	1.48232	1.37023	1.3663	1.41971	1.63768	2.00406		0.100682	FALSE
19	1	1	3	3	ADAM17	T5442	3659	6334	5745	3268	4483	2982	3296			0.574341	0.681499	0.6028	0.548265	0.736722	0.616146	0.835068		0.0103206	FALSE
20	1	1	3	4	ADAM17	T5442	3340	5451	5590	3920	3749	2828	2438			0.524269	0.586493	0.586537	0.65765	0.616099	0.584327	0.617686		0.0016894	FALSE
805	5	1	5	5	Afadin	A0224	7007	10865	10953	6948	7547	5834	4186			1.09987	1.16901	1.14926	1.16565	1.24025	1.20543	1.06056		0.00368491	FALSE
806	5	1	5	6	Afadin	A0224	7318	11273	10589	6944	7282	5736	4170			1.14868	1.2129	1.11106	1.16498	1.1967	1.18518	1.0565		0.00296053	FALSE
25	1	1	4	1	AFX	A8975	7837	13033	11091	7004	8976	7698	17373			1.23015	1.40227	1.16374	1.17505	1.47509	1.59057	4.40159		1.36538	FALSE
26	1	1	4	2	AFX	A8975	8761	12099	10534	6369	7880	6171	6556			1.37519	1.30178	1.10529	1.06851	1.29497	1.27506	1.66101		0.0380141	FALSE
27	1	1	4	3	AFX	A5854	4983	6324	7393	4072	5255	4736	4093			0.782165	0.680423	0.775718	0.683151	0.86359	0.978561	1.03699		0.0192009	FALSE
28	1	1	4	4	AFX	A5854	3484	7218	14586	5200	5115	5013	3574			0.546872	0.776611	1.53045	0.872393	0.840583	1.0358	0.905501		0.0923272	FALSE
779	5	1	2	3	aInternexin	I0282	5196	8636	10058	6005	6038	5628	3461			0.815599	0.929179	1.05535	1.00745	0.992266	1.16287	0.876872		0.0133679	FALSE
780	5	1	2	4	aInternexin	I0282	5241	8736	9571	6641	6232	5027	3658			0.822663	0.939939	1.00425	1.11415	1.02415	1.03869	0.926783		0.00885872	FALSE
29	1	1	4	5	AKR1C3	A6229	2723	4541	4854	2949	4077	2375	1743			0.42742	0.488583	0.509311	0.494747	0.670002	0.490727	0.441603		0.00630626	FALSE
30	1	1	4	6	AKR1C3	A6229	3172	6805	7573	4177	4219	3382	3110			0.497899	0.732175	0.794605	0.700766	0.693337	0.698795	0.787943		0.00976774	FALSE
31	1	1	4	7	Aly	A9979	9784	15034	18863	9659	12419	7193	5365			1.53576	1.61756	1.97922	1.62047	2.0409	1.48623	1.35926		0.0643947	FALSE
32	1	1	4	8	Aly	A9979	9726	15496	19818	10387	11564	7491	5187			1.52666	1.66727	2.07942	1.7426	1.90039	1.5478	1.31417		0.0644949	FALSE
921	5	4	2	1	aMSH	M0939	7507	15095	14447	15026	13835	9044	6522			1.17835	1.62413	1.51587	2.52088	2.2736	1.86869	1.6524		0.211403	FALSE
922	5	4	2	2	aMSH	M0939	6561	12253	11928	6587	8422	7137	5810			1.02986	1.31835	1.25156	1.10509	1.38405	1.47466	1.47201		0.0300357	FALSE
35	1	1	5	3	Amyloid Precursor Protein	A8717	6861	13574	13799	8116	9436	7884	7270			1.07695	1.46048	1.44787	1.3616	1.55068	1.62901	1.84191		0.0560083	FALSE
36	1	1	5	4	Amyloid Precursor Protein	A8717	6710	13576	13298	8384	9230	7643	7171			1.05325	1.46069	1.39531	1.40657	1.51683	1.57921	1.81683		0.0528744	FALSE
37	1	1	5	5	Amyloid Precursor Protein	A8967	6547	12078	14535	6931	8605	7132	6681			1.02766	1.29952	1.5251	1.1628	1.41412	1.47363	1.69268		0.0509929	FALSE
38	1	1	5	6	Amyloid Precursor Protein	A8967	6210	12937	11612	6767	8627	7581	6876			0.974763	1.39194	1.2184	1.13529	1.41773	1.5664	1.74209		0.0685218	FALSE
39	1	1	5	7	Amyloid Precursor Protein KPI Domain	A8842	6919	15212	12619	7927	9040	7070	6993			1.08605	1.63672	1.32406	1.3299	1.48561	1.46082	1.77173		0.0503446	FALSE
40	1	1	5	8	Amyloid Precursor Protein KPI Domain	A8842	6831	14715	13324	8203	9482	7282	7390			1.07224	1.58324	1.39803	1.3762	1.55824	1.50462	1.87231		0.0591759	FALSE
269	2	2	4	5	aNCatenin	C8239	7051	14863	13075	9281	10199	7730	6748			1.10677	1.59917	1.37191	1.55705	1.67607	1.59719	1.70966		0.0444241	FALSE
270	2	2	4	6	aNCatenin	C8239	7496	15278	12903	9304	10244	7813	7039			1.17662	1.64382	1.35386	1.56091	1.68347	1.61434	1.78339		0.0438437	FALSE
41	1	1	6	1	Androgen Receptor	A9853	3834	5115	5790	3023	3865	2306	1937			0.601811	0.550342	0.607522	0.507162	0.635162	0.47647	0.490754		0.00399081	FALSE
42	1	1	6	2	Androgen Receptor	A9853	4443	5072	6279	3666	4096	2298	2049			0.697403	0.545715	0.658831	0.615037	0.673124	0.474817	0.51913		0.00727382	FALSE
43	1	1	6	3	Annexin V	A8604	6665	10149	17297	6944	7453	5200	5178			1.04618	1.09197	1.81491	1.16498	1.2248	1.07443	1.31189		0.0713482	FALSE
44	1	1	6	4	Annexin V	A8604	6948	11856	10212	6921	7408	5267	3902			1.0906	1.27563	1.07151	1.16112	1.21741	1.08828	0.988602		0.00941404	FALSE
45	1	1	6	5	Annexin VII	A4475	6806	11363	9715	5950	7739	6376	5900			1.06832	1.22259	1.01936	0.998219	1.2718	1.31742	1.49481		0.0328413	FALSE
46	1	1	6	6	Annexin VII	A4475	7205	11056	8830	6024	8253	6190	5707			1.13095	1.18956	0.926497	1.01063	1.35627	1.27899	1.44591		0.0343566	FALSE
47	1	1	6	7	Anti CY3/5		57677	54409	52882	52515	51496	55165	55470											#DIV/0!	#DIV/0!
48	1	1	6	8	Anti CY3/5		57485	54504	52722	52613	51406	55253	55359											#DIV/0!	#DIV/0!
95	1	2	6	7	Anti CY3/5		57165	54467	53164	52456	51078	55260	55419											#DIV/0!	#DIV/0!
96	1	2	6	8	Anti CY3/5		57319	54520	52977	52508	50970	55276	55526											#DIV/0!	#DIV/0!
143	1	3	6	7	Anti CY3/5		57095	54965	53556	53162	51638	56002	56134											#DIV/0!	#DIV/0!
144	1	3	6	8	Anti CY3/5		56814	54831	53832	53130	51713	56371	56346											#DIV/0!	#DIV/0!
191	1	4	6	7	Anti CY3/5		56800	54055	54152	54798	52492	57267	57423											#DIV/0!	#DIV/0!
192	1	4	6	8	Anti CY3/5		56735	53913	54228	55038	52287	57288	57381											#DIV/0!	#DIV/0!
239	2	1	6	7	Anti CY3/5		57317	54189	53159	52611	51900	55567	55483											#DIV/0!	#DIV/0!
240	2	1	6	8	Anti CY3/5		57465	54106	53156	52552	51868	55468	55851											#DIV/0!	#DIV/0!
287	2	2	6	7	Anti CY3/5		56883	54442	53531	52584	51656	55611	56130											#DIV/0!	#DIV/0!
288	2	2	6	8	Anti CY3/5		56510	54376	53396	52496	51736	55635	56164											#DIV/0!	#DIV/0!
335	2	3	6	7	Anti CY3/5		57249	54606	53768	53169	52013	56246	56668											#DIV/0!	#DIV/0!
336	2	3	6	8	Anti CY3/5		57457	54837	53834	53334	52155	56428	56764											#DIV/0!	#DIV/0!
383	2	4	6	7	Anti CY3/5		57555	55058	54410	54226	52339	56945	57480											#DIV/0!	#DIV/0!
384	2	4	6	8	Anti CY3/5		57463	54836	54435	53951	52269	56930	57506											#DIV/0!	#DIV/0!
431	3	1	6	7	Anti CY3/5		58107	54911	53619	53269	52439	56170	56497											#DIV/0!	#DIV/0!
432	3	1	6	8	Anti CY3/5		58000	54824	53402	53391	52554	56253	56463											#DIV/0!	#DIV/0!
479	3	2	6	7	Anti CY3/5		58205	55052	53846	53381	52619	56560	56666											#DIV/0!	#DIV/0!
480	3	2	6	8	Anti CY3/5		58294	55085	53363	53402	52698	56587	56782											#DIV/0!	#DIV/0!
527	3	3	6	7	Anti CY3/5		57921	55180	53877	53721	53051	56920	56855											#DIV/0!	#DIV/0!
528	3	3	6	8	Anti CY3/5		57880	55071	54080	53875	53062	57019	57082											#DIV/0!	#DIV/0!
575	3	4	6	7	Anti CY3/5		57336	55169	54752	54517	53844	57457	57855											#DIV/0!	#DIV/0!
576	3	4	6	8	Anti CY3/5		57559	55188	54996	54584	53838	57623	57899											#DIV/0!	#DIV/0!
623	4	1	6	7	Anti CY3/5		58159	55251	53642	53816	52437	56851	56937											#DIV/0!	#DIV/0!
624	4	1	6	8	Anti CY3/5		57701	55206	53937	53677	52755	56860	57161											#DIV/0!	#DIV/0!
671	4	2	6	7	Anti CY3/5		57021	55210	54041	53910	53060	55187	57296											#DIV/0!	#DIV/0!
672	4	2	6	8	Anti CY3/5		57920	55324	54060	53996	53110	56769	57359											#DIV/0!	#DIV/0!
719	4	3	6	7	Anti CY3/5		58147	55759	54319	54509	53368	56945	57480											#DIV/0!	#DIV/0!
720	4	3	6	8	Anti CY3/5		58279	55786	54524	54520	53421	57139	57621											#DIV/0!	#DIV/0!
767	4	4	6	7	Anti CY3/5		58101	55363	55084	54663	54187	57571	58010											#DIV/0!	#DIV/0!
768	4	4	6	8	Anti CY3/5		58130	55151	55284	54688	54297	57890	57830											#DIV/0!	#DIV/0!
815	5	1	6	7	Anti CY3/5		58308	55420	54143	53749	53183	56839	57498											#DIV/0!	#DIV/0!
816	5	1	6	8	Anti CY3/5		58387	55377	54155	53749	53072	56819	57441											#DIV/0!	#DIV/0!
863	5	2	6	7	Anti CY3/5		58327	55557	54189	53845	53368	56813	57461											#DIV/0!	#DIV/0!
864	5	2	6	8	Anti CY3/5		58503	55467	54320	54024	53470	56766	57434											#DIV/0!	#DIV/0!
911	5	3	6	7	Anti CY3/5		58458	55572	54694	54521	53729	57078	57407											#DIV/0!	#DIV/0!
912	5	3	6	8	Anti CY3/5		58384	55453	54658	54619	53882	57187	57381											#DIV/0!	#DIV/0!
959	5	4	6	7	Anti CY3/5		58311	54863	55209	55658	54729	57832	57788											#DIV/0!	#DIV/0!
960	5	4	6	8	Anti CY3/5		57732	55112	55374	55784	54883	57959	58147											#DIV/0!	#DIV/0!
1007	6	1	6	7	Anti CY3/5		57349	53872	54438	53179	52915	56629	57016											#DIV/0!	#DIV/0!
1008	6	1	6	8	Anti CY3/5		56795	53777	54298	53247	53320	56661	57326											#DIV/0!	#DIV/0!
1055	6	2	6	7	Anti CY3/5		57908	45650	53484	51146	51586	53260	52928											#DIV/0!	#DIV/0!
1056	6	2	6	8	Anti CY3/5		57287	45796	54040	53117	53141	55519	54782											#DIV/0!	#DIV/0!
1103	6	3	6	7	Anti CY3/5		58227	49012	54743	54206	53726	55976	57165											#DIV/0!	#DIV/0!
1104	6	3	6	8	Anti CY3/5		58237	52715	54834	54303	53769	57133	57261											#DIV/0!	#DIV/0!
1151	6	4	6	7	Anti CY3/5		58449	53543	55264	55170	54849	57783	57399											#DIV/0!	#DIV/0!
1152	6	4	6	8	Anti CY3/5		58477	51820	55339	54967	54797	57870	58004											#DIV/0!	#DIV/0!
1199	7	1	6	7	Anti CY3/5		58270	55428	53183	53187	53315	54043	56482											#DIV/0!	#DIV/0!
1200	7	1	6	8	Anti CY3/5		58289	55682	52863	53201	53123	56315	57155											#DIV/0!	#DIV/0!
1247	7	2	6	7	Anti CY3/5		58281	51841	53729	53135	53131	54738	54195											#DIV/0!	#DIV/0!
1248	7	2	6	8	Anti CY3/5		58228	54716	54043	53435	53375	56653	56915											#DIV/0!	#DIV/0!
1295	7	3	6	7	Anti CY3/5		58016	52308	53417	50238	52365	56775	56696											#DIV/0!	#DIV/0!
1296	7	3	6	8	Anti CY3/5		57829	54652	54310	53044	53655	56871	56813											#DIV/0!	#DIV/0!
1343	7	4	6	7	Anti CY3/5		58253	50755	54926	54567	54758	57651	57677											#DIV/0!	#DIV/0!
1344	7	4	6	8	Anti CY3/5		58292	51168	54955	54592	54555	57682	56269											#DIV/0!	#DIV/0!
1391	8	1	6	7	Anti CY3/5		58460	55606	54210	53141	52899	56482	57025											#DIV/0!	#DIV/0!
1392	8	1	6	8	Anti CY3/5		58260	55621	54239	53041	52949	56410	56978											#DIV/0!	#DIV/0!
1439	8	2	6	7	Anti CY3/5		54280	55812	54382	53455	53056	56473	57033											#DIV/0!	#DIV/0!
1440	8	2	6	8	Anti CY3/5		54232	52978	54222	53598	52889	56252	57042											#DIV/0!	#DIV/0!
1487	8	3	6	7	Anti CY3/5		57993	55687	54306	53932	52818	56360	56990											#DIV/0!	#DIV/0!
1488	8	3	6	8	Anti CY3/5		57955	55699	54316	53951	53012	56302	57025											#DIV/0!	#DIV/0!
1535	8	4	6	7	Anti CY3/5		58192	55642	54601	54625	53709	57067	57382											#DIV/0!	#DIV/0!
1536	8	4	6	8	Anti CY3/5		58253	54351	54420	53851	53742	57086	56537											#DIV/0!	#DIV/0!
49	1	2	1	1	AOP1	A7674	9179	11530	13459	9052	8052	6113	4204			1.4408	1.24056	1.4122	1.51863	1.32324	1.26308	1.06512		0.0228327	FALSE
50	1	2	1	2	AOP1	A7674	8951	11116	13336	8519	8946	7581	6088			1.40501	1.19601	1.39929	1.42921	1.47016	1.5664	1.54244		0.0148632	FALSE
55	1	2	1	7	AP Endonuclease	A2105	5245	7329	9151	5589	5399	4660	3385			0.823291	0.788554	0.960178	0.937654	0.887255	0.962858	0.857616		0.00471319	FALSE
56	1	2	1	8	AP Endonuclease	A2105	5420	10370	9549	5681	5521	4489	4617			0.85076	1.11575	1.00194	0.953089	0.907304	0.927525	1.16975		0.0132926	FALSE
51	1	2	1	3	AP1	A5968	15433	18439	18386	13706	13189	9787	10299			2.42247	1.98392	1.92917	2.29943	2.16744	2.02221	2.60933		0.0632458	FALSE
52	1	2	1	4	AP1	A5968	13627	17594	18257	13688	12851	9348	9664			2.13899	1.893	1.91564	2.29641	2.11189	1.9315	2.44845		0.04445	FALSE
53	1	2	1	5	AP2a	A0844	10260	15624	16806	10686	10747	7227	7889			1.61048	1.68104	1.76339	1.79277	1.76613	1.49326	1.99874		0.025218	FALSE
54	1	2	1	6	AP2a	A0844	11294	15620	17030	10858	10915	7137	8114			1.77278	1.68061	1.78689	1.82162	1.79374	1.47466	2.05575		0.0300642	FALSE
57	1	2	2	1	Apaf1	A8469	861	1112	1486	770	990	558	549			0.135148	0.119644	0.15592	0.129181	0.162694	0.115295	0.139093		0.000309803	FALSE
58	1	2	2	2	Apaf1	A8469	1042	994	1585	878	798	638	503			0.163559	0.106948	0.166308	0.1473	0.131141	0.131825	0.127439		0.000448612	FALSE
59	1	2	2	3	Apoptosis Inducing Factor	A7549	6138	12217	12936	8165	7547	6576	6349			0.963462	1.31447	1.35732	1.36982	1.24025	1.35875	1.60857		0.0370087	FALSE
60	1	2	2	4	Apoptosis Inducing Factor	A7549	6359	12713	13111	8363	8254	6720	7347			0.998152	1.36784	1.37569	1.40304	1.35644	1.3885	1.86142		0.0629523	FALSE
61	1	2	2	5	APRIL	A1726	1987	2096	3328	1533	2017	993	754			0.311893	0.225516	0.349194	0.257188	0.331468	0.205175	0.191032		0.00405617	FALSE
62	1	2	2	6	APRIL	A1726	2102	2211	3018	1623	1680	937	475			0.329944	0.23789	0.316667	0.272287	0.276086	0.193605	0.120345		0.00535813	FALSE
63	1	2	2	7	APRIL	A1851	1544	1334	1625	1017	1013	382	1122			0.242357	0.14353	0.170505	0.17062	0.166473	0.0789295	0.284268		0.00444415	FALSE
64	1	2	2	8	APRIL	A1851	1423	1533	1824	939	846	535	1032			0.223364	0.164941	0.191385	0.157534	0.139029	0.110543	0.261465		0.00264356	FALSE
65	1	2	3	1	ARC	A8344	6104	7397	8090	5831	11877	6839	5337			0.958125	0.795871	0.848852	0.978254	1.95183	1.41309	1.35217		0.171105	FALSE
66	1	2	3	2	ARC	A8344	7160	7510	8449	6123	13569	7530	7096			1.12388	0.808029	0.88652	1.02724	2.22989	1.55586	1.79783		0.280153	FALSE
67	1	2	3	3	ARNO	A4721	5611	9255	10097	6692	6618	4754	4338			0.88074	0.99578	1.05944	1.1227	1.08758	0.98228	1.09907		0.00720477	FALSE
68	1	2	3	4	ARNO	A4721	5818	9337	9950	6958	6428	4653	4523			0.913233	1.0046	1.04401	1.16733	1.05636	0.961411	1.14594		0.00853241	FALSE
69	1	2	3	5	Arp1a Centractin	A5601	6627	12545	12712	7587	8887	7115	7290			1.04022	1.34976	1.33382	1.27285	1.46046	1.47011	1.84698		0.0601298	FALSE
70	1	2	3	6	Arp1a Centractin	A5601	6894	12856	12160	7880	9023	7044	7892			1.08213	1.38322	1.2759	1.32201	1.48281	1.45544	1.9995		0.081061	FALSE
71	1	2	3	7	ARP2	A6104	8111	16639	20004	12712	9999	7815	6544			1.27316	1.79025	2.09894	2.13266	1.6432	1.61475	1.65797		0.08919	FALSE
72	1	2	3	8	ARP2	A6104	7708	16710	19256	12898	10456	7419	6573			1.2099	1.79789	2.02046	2.16387	1.71831	1.53293	1.66532		0.0984798	FALSE
73	1	2	4	1	ARP3	A5979	16219	20156	23731	16070	14545	9866	7357			2.54584	2.16866	2.49	2.69603	2.39028	2.03853	1.86395		0.0893397	FALSE
74	1	2	4	2	ARP3	A5979	16713	22111	28748	18022	17885	12045	8177			2.62339	2.379	3.01641	3.02351	2.93917	2.48876	2.07171		0.131991	FALSE
75	1	2	4	3	ARTS	A3720	8188	14283	15939	9796	9948	7995	7760			1.28524	1.53676	1.67242	1.64345	1.63482	1.65194	1.96606		0.0404861	FALSE
76	1	2	4	4	ARTS	A3720	8170	14308	15350	9902	9879	7973	7849			1.28242	1.53945	1.61062	1.66124	1.62348	1.6474	1.98861		0.043141	FALSE
77	1	2	4	5	ARTS	A4471	6015	10198	11837	7975	7691	5306	5030			0.944155	1.09724	1.24201	1.33795	1.26392	1.09634	1.27439		0.0190356	FALSE
78	1	2	4	6	ARTS	A4471	6563	10486	12620	7734	8117	6255	5564			1.03017	1.12823	1.32417	1.29752	1.33392	1.29242	1.40968		0.017438	FALSE
79	1	2	4	7	ASAP1 Centaurin b4	A4227	9756	14299	15336	9677	9900	7903	8219			1.53137	1.53848	1.60915	1.62349	1.62694	1.63293	2.08235		0.0358915	FALSE
80	1	2	4	8	ASAP1 Centaurin b4	A4227	9364	14249	15426	9960	10159	7838	8316			1.46984	1.5331	1.61859	1.67097	1.6695	1.6195	2.10692		0.0424838	FALSE
81	1	2	5	1	ASC2	A5355	12365	21574	27161	17404	15599	10057	7201			1.94089	2.32123	2.8499	2.91983	2.56349	2.078	1.82443		0.189711	FALSE
82	1	2	5	2	ASC2	A5355	12957	21797	30773	18923	15467	10461	7503			2.03382	2.34522	3.22889	3.17467	2.5418	2.16147	1.90094		0.283522	FALSE
83	1	2	5	3	ASPP1	A4355	5236	7415	8198	5399	5914	4059	4313			0.821878	0.797807	0.860184	0.905779	0.971888	0.838678	1.09273		0.0107036	FALSE
84	1	2	5	4	ASPP1	A4355	5391	7353	8648	5460	6121	4131	4153			0.846208	0.791137	0.907401	0.916012	1.00591	0.853555	1.0522		0.00847393	FALSE
85	1	2	5	5	ASPP2	A4480	6948	9380	10117	6309	5973	4675	4226			1.0906	1.00923	1.06154	1.05845	0.981584	0.965957	1.07069		0.00231618	FALSE
86	1	2	5	6	ASPP2	A4480	6792	9603	10474	6687	6398	4910	4601			1.06612	1.03322	1.099	1.12186	1.05143	1.01451	1.1657		0.00282234	FALSE
1405	8	2	2	5	aSynuclein	S3062	7350	12439	12788	10639	9397	6939	4670			1.15371	1.33836	1.34179	1.78488	1.54427	1.43375	1.18318		0.0474816	FALSE
1406	8	2	2	6	aSynuclein	S3062	10628	10631	11738	9755	9730	7499	5494			1.66824	1.14383	1.23162	1.63658	1.599	1.54946	1.39195		0.0431031	FALSE
87	1	2	5	7	ATF1	A7833	8136	11624	12168	7596	8204	5163	5561			1.27708	1.25067	1.27674	1.27436	1.34822	1.06679	1.40892		0.0111963	FALSE
88	1	2	5	8	ATF1	A7833	8050	11459	11997	7940	8887	5490	5510			1.26358	1.23292	1.2588	1.33208	1.46046	1.13435	1.396		0.0118147	FALSE
89	1	2	6	1	ATF2	A4086	6657	11721	9827	6331	10817	6197	6009			1.04493	1.26111	1.03111	1.06214	1.77763	1.28044	1.52243		0.0785633	FALSE
90	1	2	6	2	ATF2	A4086	6634	11277	9811	6656	7454	5588	5978			1.04132	1.21333	1.02943	1.11666	1.22497	1.1546	1.51457		0.0269099	FALSE
91	1	2	6	3	ATF2 pThr69 71	A4095	9843	11839	11524	7811	8075	7373	6247			1.54502	1.2738	1.20917	1.31043	1.32702	1.52342	1.58273		0.0225383	FALSE
92	1	2	6	4	ATF2 pThr69 71	A4095	9545	11824	11978	7586	8251	5746	6289			1.49825	1.27219	1.2568	1.27269	1.35594	1.18725	1.59337		0.0214033	FALSE
93	1	2	6	5	ATM	A6093	10380	13475	15225	8805	8883	5928	5429			1.62931	1.44983	1.5975	1.4772	1.4598	1.22485	1.37548		0.0184008	FALSE
94	1	2	6	6	ATM	A6093	9416	13302	15371	8811	9030	6212	5076			1.478	1.43121	1.61282	1.4782	1.48396	1.28353	1.28604		0.0138108	FALSE
97	1	3	1	1	ATM	A6218	11112	12414	15116	9327	8627	5844	4014			1.74421	1.33567	1.58606	1.56477	1.41773	1.2075	1.01698		0.0612847	FALSE
98	1	3	1	2	ATM	A6218	10510	13018	15740	9186	8672	5214	3705			1.64972	1.40066	1.65154	1.54112	1.42513	1.07733	0.938691		0.076864	FALSE
1455	8	3	2	7	aTubulin	T6074	13069	15196	17866	10949	9831	8399	8063			2.0514	1.63499	1.87461	1.83689	1.6156	1.73542	2.04282		0.0315406	FALSE
1456	8	3	2	8	aTubulin	T6074	11267	18728	21389	12039	11130	10859	6836			1.76854	2.01502	2.24426	2.01976	1.82907	2.24371	1.73195		0.0451991	FALSE
1457	8	3	3	1	aTubulin	T6199	6907	12940	14443	8825	8370	6740	5010			1.08417	1.39226	1.51545	1.48055	1.3755	1.39263	1.26932		0.0208888	FALSE
1458	8	3	3	2	aTubulin	T6199	7113	14666	14272	9009	8700	7291	4763			1.1165	1.57797	1.4975	1.51142	1.42973	1.50648	1.20674		0.0305379	FALSE
99	1	3	1	3	AuroraB	A5102	9009	14248	14733	9517	9855	8390	8809			1.41411	1.533	1.54588	1.59665	1.61954	1.73356	2.23183		0.0712066	FALSE
100	1	3	1	4	AuroraB	A5102	8713	15091	14539	9387	10416	8214	8773			1.36765	1.6237	1.52552	1.57484	1.71173	1.69719	2.22271		0.071883	FALSE
21	1	1	3	5	b1 and b2 Adaptins	A4450	6164	9199	14049	6207	6910	5723	5833			0.967543	0.989755	1.47411	1.04134	1.13557	1.1825	1.47784		0.046289	FALSE
22	1	1	3	6	b1 and b2 Adaptins	A4450	4898	9494	14708	5956	7107	5460	5533			0.768823	1.02149	1.54325	0.999225	1.16794	1.12816	1.40183		0.0672257	FALSE
101	1	3	1	5	BACE 1	B0806	8985	13573	16203	8353	7855	6268	4760			1.41035	1.46037	1.70012	1.40136	1.29087	1.29511	1.20598		0.0256993	FALSE
102	1	3	1	6	BACE 1	B0806	8872	14215	16779	7804	7955	6637	6209			1.39261	1.52944	1.76055	1.30926	1.3073	1.37135	1.5731		0.0277179	FALSE
103	1	3	1	7	BACH1	B1310	4237	5163	6820	3213	3485	2778	1765			0.665068	0.555506	0.715596	0.539038	0.572714	0.573995	0.447177		0.00760333	FALSE
104	1	3	1	8	BACH1	B1310	4090	6538	8253	3628	3319	2988	2868			0.641994	0.703448	0.865955	0.608662	0.545434	0.617386	0.72663		0.0109169	FALSE
11	1	1	2	3	bActin	A1978	7014	11829	21746	12073	11664	11879	10921			1.10096	1.27273	2.28172	2.02546	1.91683	2.45446	2.76692		0.369025	FALSE
12	1	1	2	4	bActin	A1978	7843	11154	21207	10784	9794	12474	8534			1.23109	1.2001	2.22517	1.80921	1.60952	2.5774	2.16216		0.2716	FALSE
13	1	1	2	5	bActin	A2228	5332	8165	12871	8071	7300	6468	6221			0.836947	0.878503	1.3505	1.35405	1.19966	1.33643	1.57614		0.0731914	FALSE
14	1	1	2	6	bActin	A2228	5136	8748	12942	7948	7295	7299	5095			0.806181	0.94123	1.35795	1.33342	1.19884	1.50813	1.29086		0.0613026	FALSE
105	1	3	2	1	BAD	B0559	2794	3134	3983	1961	1942	1749	2012			0.438565	0.337199	0.417921	0.328993	0.319142	0.361382	0.509756		0.00496464	FALSE
106	1	3	2	2	BAD	B0559	2363	3469	4243	2307	2369	2126	2982			0.370912	0.373243	0.445201	0.38704	0.389314	0.439278	0.755513		0.0188756	FALSE
107	1	3	2	3	BAF57	B0436	7302	6965	7385	4122	4499	2962	2830			1.14617	0.74939	0.774879	0.691539	0.739352	0.612014	0.717003		0.0294308	FALSE
108	1	3	2	4	BAF57	B0436	7809	7321	8282	4962	5054	3129	3296			1.22575	0.787694	0.868998	0.832464	0.830559	0.64652	0.835068		0.0311497	FALSE
109	1	3	2	5	BAK	B5897	7887	14272	15725	9560	10051	8202	8386			1.238	1.53558	1.64996	1.60386	1.65175	1.69471	2.12466		0.0686488	FALSE
110	1	3	2	6	BAK	B5897	7786	14032	16074	10272	10303	8217	8756			1.22214	1.50976	1.68658	1.72331	1.69316	1.69781	2.2184		0.0884818	FALSE
33	1	1	5	1	bAmyloid	A8354	5297	8028	9621	6166	6851	4428	4238			0.831453	0.863762	1.00949	1.03446	1.12587	0.914921	1.07373		0.0122844	FALSE
34	1	1	5	2	bAmyloid	A8354	4681	9344	10330	6391	6940	5268	5408			0.734761	1.00536	1.08389	1.0722	1.1405	1.08848	1.37016		0.0353608	FALSE
111	1	3	2	7	BAP1	B9303	10921	13450	15576	9792	9161	7448	7644			1.71423	1.44714	1.63433	1.64278	1.50549	1.53892	1.93667		0.0264245	FALSE
112	1	3	2	8	BAP1	B9303	11704	13678	16127	9409	9741	7953	7742			1.83714	1.47167	1.69214	1.57853	1.60081	1.64326	1.9615		0.0275519	FALSE
113	1	3	3	1	Bax	B3428	9268	14210	15627	9073	9801	8175	8324			1.45477	1.52891	1.63968	1.52216	1.61067	1.68913	2.10895		0.0471569	FALSE
114	1	3	3	2	Bax	B3428	8725	14089	15014	9110	9309	8557	8248			1.36953	1.51589	1.57536	1.52837	1.52981	1.76806	2.0897		0.0557399	FALSE
115	1	3	3	3	Bax	B8429	5934	8820	9285	5849	5888	5010	4800			0.931441	0.948977	0.974239	0.981274	0.967616	1.03518	1.21612		0.00948023	FALSE
116	1	3	3	4	Bax	B8429	5546	8995	9872	6100	6536	5779	5779			0.870538	0.967806	1.03583	1.02338	1.07411	1.19407	1.46416		0.0369237	FALSE
117	1	3	3	5	Bax	B8554	11107	14013	16221	9832	9491	7078	7014			1.74343	1.50771	1.70201	1.64949	1.55972	1.46247	1.77705		0.0146677	FALSE
118	1	3	3	6	Bax	B8554	9942	14339	17429	8875	9820	7005	7169			1.56056	1.54279	1.82876	1.48894	1.61379	1.44739	1.81632		0.0230637	FALSE
119	1	3	3	7	Bax	B9054	10132	15351	17488	9726	9039	7268	6602			1.59039	1.65167	1.83495	1.63171	1.48544	1.50173	1.67267		0.0138286	FALSE
120	1	3	3	8	Bax	B9054	10428	15682	16398	9723	8534	7460	6639			1.63685	1.68728	1.72058	1.63121	1.40245	1.5414	1.68204		0.0120332	FALSE
273	2	2	5	1	bCatenin	C7207	4574	6930	7427	4558	4593	2981	1754			0.717966	0.745625	0.779286	0.764686	0.754799	0.61594	0.44439		0.0145711	FALSE
274	2	2	5	2	bCatenin	C7207	4389	7146	7781	4921	4712	3460	2077			0.688927	0.768865	0.81643	0.825586	0.774355	0.714912	0.526224		0.0105866	FALSE
275	2	2	5	3	bCatenin	C7082	7084	13709	13185	7857	8245	6399	4631			1.11195	1.475	1.38345	1.31815	1.35496	1.32217	1.1733		0.0154381	FALSE
276	2	2	5	4	bCatenin	C7082	7190	14318	13647	8704	9127	6599	4658			1.12859	1.54053	1.43193	1.46025	1.4999	1.3635	1.18014		0.0253783	FALSE
283	2	2	6	3	bCatenin pSer33	C2363	6982	14145	10209	7144	8205	6763	5686			1.09594	1.52191	1.07119	1.19853	1.34838	1.39738	1.44059		0.0308381	FALSE
284	2	2	6	4	bCatenin pSer33	C2363	6714	14225	10577	7187	8024	6512	5801			1.05387	1.53052	1.1098	1.20575	1.31864	1.34552	1.46973		0.031563	FALSE
279	2	2	5	7	bCatenin pSer33pSer37	C4231	4096	8965	8194	5092	5662	4277	3316			0.642936	0.964578	0.859764	0.854274	0.930476	0.883722	0.840135		0.0106221	FALSE
280	2	2	5	8	bCatenin pSer33pSer37	C4231	4271	8853	8092	5191	6310	4721	3689			0.670405	0.952527	0.849062	0.870883	1.03697	0.975462	0.934637		0.0140925	FALSE
277	2	2	5	5	bCatenin pThr41	C8616	3191	6520	4694	3595	4330	3461	2772			0.500881	0.701511	0.492523	0.603125	0.711579	0.715118	0.702308		0.0100825	FALSE
278	2	2	5	6	bCatenin pThr41	C8616	3515	7529	5959	4448	4475	3679	3038			0.551738	0.810073	0.625254	0.746231	0.735408	0.760162	0.769701		0.0083609	FALSE
121	1	3	4	1	Bcl10	B7806	10052	13551	18231	10358	9553	6408	4826			1.57783	1.458	1.91291	1.73774	1.56991	1.32403	1.22271		0.0557419	FALSE
122	1	3	4	2	Bcl10	B7806	9647	14427	16337	9060	9316	6654	4834			1.51426	1.55225	1.71418	1.51998	1.53096	1.37486	1.22473		0.0234866	FALSE
125	1	3	4	5	Bcl10	B0431	5917	10677	9005	5945	6856	5127	6574			0.928772	1.14878	0.944859	0.99738	1.12669	1.05935	1.66557		0.0640567	FALSE
126	1	3	4	6	Bcl10	B0431	5702	10677	8852	5579	6710	5255	6691			0.895024	1.14878	0.928806	0.935977	1.1027	1.0858	1.69522		0.0756469	FALSE
129	1	3	5	1	Bcl2	B9804	4100	7362	7807	4654	5865	4084	3602			0.643564	0.792105	0.819158	0.780792	0.963836	0.843844	0.912595		0.0105402	FALSE
130	1	3	5	2	Bcl2	B9804	4830	7348	8452	4757	6304	4470	3505			0.758149	0.790599	0.886835	0.798072	1.03598	0.9236	0.888019		0.00916804	FALSE
131	1	3	5	3	Bcl2	B3170	2360	2366	2690	1234	2145	1126	944			0.370442	0.254567	0.282251	0.207026	0.352503	0.232656	0.23917		0.00387612	FALSE
132	1	3	5	4	Bcl2	B3170	2622	2556	2896	1273	2203	1188	1223			0.411567	0.27501	0.303866	0.213568	0.362034	0.245467	0.309857		0.00456851	FALSE
133	1	3	5	5	Bclx	B9304	4230	7183	6495	3806	4071	3168	3942			0.663969	0.772846	0.681495	0.638524	0.669016	0.654578	0.998737		0.0164013	FALSE
134	1	3	5	6	Bclx	B9304	4748	6957	5919	3413	4143	3153	3836			0.745278	0.74853	0.621057	0.572592	0.680848	0.651479	0.971881		0.0170517	FALSE
135	1	3	5	7	BclxL	B9429	5256	8418	9131	5234	6380	4696	4043			0.825017	0.905724	0.95808	0.878097	1.04847	0.970296	1.02433		0.00637007	FALSE
136	1	3	5	8	BclxL	B9429	5596	8935	9289	5430	6709	4811	4153			0.878386	0.96135	0.974658	0.910979	1.10254	0.994058	1.0522		0.00597698	FALSE
365	2	4	4	5	bCOP	G6160	4283	17480	14480	8550	11001	7197	4498			0.672289	1.88074	1.51933	1.43442	1.80787	1.48706	1.1396		0.169165	FALSE
366	2	4	4	6	bCOP	G6160	5279	16839	13861	8678	11109	7615	5452			0.828627	1.81177	1.45438	1.45589	1.82562	1.57343	1.38131		0.112233	FALSE
137	1	3	6	1	BID	B4305	7565	13006	12751	8194	9488	6602	6984			1.18745	1.39936	1.33791	1.37469	1.55923	1.36412	1.76945		0.0345882	FALSE
138	1	3	6	2	BID	B4305	8068	12258	12292	8222	9068	6382	6323			1.26641	1.31888	1.28975	1.37939	1.49021	1.31866	1.60198		0.0149939	FALSE
139	1	3	6	3	BID	B3183	2441	2783	4000	2641	3084	1722	1599			0.383156	0.299433	0.419704	0.443075	0.506815	0.355803	0.405119		0.00433427	FALSE
140	1	3	6	4	BID	B3183	2493	2757	3836	2269	2762	1861	2069			0.391318	0.296636	0.402496	0.380665	0.453899	0.384523	0.524197		0.00492443	FALSE
141	1	3	6	5	Bim	B7929	1435	1444	1688	994	1459	538	544			0.225247	0.155365	0.177115	0.166761	0.239768	0.111163	0.137827		0.00210247	FALSE
142	1	3	6	6	Bim	B7929	1653	1460	1907	802	1407	573	543			0.259466	0.157087	0.200094	0.13455	0.231222	0.118394	0.137573		0.00291027	FALSE
145	1	4	1	1	BLK	B8928	14687	8783	11049	7119	7399	5767	5260			2.30537	0.944996	1.15933	1.19434	1.21593	1.19159	1.33266		0.19652	FALSE
146	1	4	1	2	BLK	B8928	14149	8212	10540	5904	5826	5892	5866			2.22092	0.88356	1.10592	0.990501	0.957427	1.21742	1.4862		0.217621	FALSE
147	1	4	1	3	Bmf	B1684	2372	2160	2852	987	1354	1630	828			0.372325	0.232402	0.299249	0.165587	0.222512	0.336794	0.20978		0.0056013	FALSE
148	1	4	1	4	Bmf	B1684	1819	1790	1335	1050	1080	677	454			0.285523	0.192593	0.140076	0.176156	0.177484	0.139883	0.115024		0.00309696	FALSE
149	1	4	1	5	Bmf	B1559	1526	1820	2021	702	728	266	327			0.239531	0.195821	0.212056	0.117773	0.119637	0.0549614	0.082848		0.00489357	FALSE
150	1	4	1	6	Bmf	B1559	1622	1707	1767	530	798	217	-8			0.2546	0.183662	0.185404	0.088917	0.131141	0.0448369	-0.00202686		0.00796146	FALSE
151	1	4	1	7	BNIP3	B7931	8360	10764	13272	5956	6375	5064	5709			1.31224	1.15814	1.39258	0.999225	1.04765	1.04633	1.44642		0.0332157	FALSE
152	1	4	1	8	BNIP3	B7931	8891	9916	13016	6006	6948	4715	5539			1.39559	1.0669	1.36572	1.00761	1.14181	0.974222	1.40335		0.0359787	FALSE
153	1	4	2	1	BOB1 OBF1	B7810	3549	6548	6186	5251	7682	11683	12005			0.557075	0.704524	0.649073	0.880949	1.26244	2.41396	3.04156		0.959539	FALSE
154	1	4	2	2	BOB1 OBF1	B7810	4027	6992	6538	3610	4339	3741	3686			0.632105	0.752295	0.686007	0.605642	0.713058	0.772972	0.933877		0.0118587	FALSE
155	1	4	2	3	Brg1 hSNF2b	B8184	7667	11206	11550	6030	7915	5950	6754			1.20346	1.2057	1.2119	1.01164	1.30073	1.2294	1.71118		0.0459805	FALSE
156	1	4	2	4	Brg1 hSNF2b	B8184	9593	10678	13450	6123	6579	6161	7376			1.50578	1.14889	1.41126	1.02724	1.08117	1.273	1.86877		0.0862327	FALSE
157	1	4	2	5	BTK	B0811	6416	10708	10902	5730	6923	5431	6763			1.0071	1.15211	1.1439	0.96131	1.1377	1.12216	1.71346		0.0615738	FALSE
158	1	4	2	6	BTK	B0811	6719	10102	10849	6306	6984	5366	6683			1.05466	1.08691	1.13834	1.05794	1.14773	1.10873	1.69319		0.0517309	FALSE
159	1	4	2	7	BTK	B0686	5919	6428	7519	2572	3447	2300	3457			0.929086	0.691612	0.788939	0.431499	0.566469	0.47523	0.875858		0.0381632	FALSE
160	1	4	2	8	BTK	B0686	6289	5849	7639	2697	4047	2658	2967			0.987164	0.629316	0.80153	0.45247	0.665071	0.549201	0.751713		0.0308495	FALSE
1459	8	3	3	3	bTubulin	T5201	3309	6280	8652	6280	4561	2119	2054			0.519403	0.675689	0.90782	1.05358	0.749541	0.437832	0.520397		0.0507795	FALSE
1460	8	3	3	4	bTubulin	T5201	3835	5515	9250	7414	5230	3253	1715			0.601967	0.593379	0.970566	1.24383	0.859482	0.672141	0.434509		0.0757136	FALSE
1461	8	3	3	5	bTubulin I	T7816	24000	25325	37344	26255	21692	9045	2486			3.7672	2.72481	3.91836	4.40474	3.5648	1.86889	0.629848		1.78249	FALSE
1462	8	3	3	6	bTubulin I	T7816	27396	27281	41718	29244	27262	14742	4106			4.30026	2.93526	4.37731	4.9062	4.48015	3.04602	1.04029		1.8124	FALSE
1463	8	3	3	7	bTubulin I II	T8535	5856	7213	8727	5741	5416	4302	2714			0.919197	0.776074	0.91569	0.963155	0.890049	0.888887	0.687613		0.00928065	FALSE
1464	8	3	3	8	bTubulin I II	T8535	5815	7617	8629	5021	4252	3198	1914			0.912762	0.819541	0.905407	0.842362	0.698761	0.660777	0.484927		0.024011	FALSE
1465	8	3	4	1	bTubulin III	T5076	12265	17235	19043	11390	10609	9194	5990			1.9252	1.85438	1.99811	1.91088	1.74345	1.89968	1.51761		0.0256948	FALSE
1466	8	3	4	2	bTubulin III	T5076	13350	17736	19517	11768	11518	9238	6661			2.09551	1.90828	2.04784	1.97429	1.89283	1.90877	1.68762		0.0173817	FALSE
1467	8	3	4	3	bTubulin IV	T7941	3571	5129	5621	3575	2370	2069	2282			0.560528	0.551848	0.589789	0.59977	0.389478	0.427501	0.578163		0.0070667	FALSE
1468	8	3	4	4	bTubulin IV	T7941	3316	6156	7817	5068	3957	4045	2351			0.520502	0.662347	0.820207	0.850247	0.650281	0.835785	0.595644		0.0170477	FALSE
161	1	4	3	1	BUB1	B0561	9479	13101	14515	7854	7584	5923	5547			1.48789	1.40959	1.523	1.31765	1.24633	1.22382	1.40538		0.0132414	FALSE
162	1	4	3	2	BUB1	B0561	9482	12920	14204	6777	7522	5759	5038			1.48836	1.39011	1.49037	1.13696	1.23614	1.18994	1.27642		0.0202489	FALSE
163	1	4	3	3	BUBR1	B9310	5326	7739	6041	2147	2914	2164	2136			0.836005	0.832668	0.633858	0.360198	0.478878	0.44713	0.541172		0.0348805	FALSE
164	1	4	3	4	BUBR1	B9310	5530	5459	13169	2247	2816	2361	2264			0.868026	0.587354	1.38177	0.376974	0.462773	0.487834	0.573602		0.120602	FALSE
165	1	4	3	5	cAbl	A5844	8587	11498	12793	6154	7079	6030	6888			1.34787	1.23711	1.34232	1.03244	1.16334	1.24593	1.74513		0.0498891	FALSE
166	1	4	3	6	cAbl	A5844	9251	11549	12754	6423	6764	5613	6208			1.4521	1.2426	1.33823	1.07757	1.11157	1.15977	1.57285		0.0339936	FALSE
193	2	1	1	1	CalbindinD28K	C7354	14530	12292	11939	6837	7801	4941	4235			2.28073	1.32254	1.25271	1.14703	1.28199	1.02092	1.07297		0.184435	FALSE
194	2	1	1	2	CalbindinD28K	C7354	10337	12736	11580	7648	8954	6569	5117			1.62257	1.37031	1.21504	1.28309	1.47147	1.3573	1.29643		0.0185211	FALSE
195	2	1	1	3	Calcineurin aSubunit	C1956	5757	5110	8781	3494	3593	3708	2170			0.903658	0.549804	0.921356	0.586181	0.590462	0.766154	0.549787		0.0274626	FALSE
196	2	1	1	4	Calcineurin aSubunit	C1956	4826	5682	6055	4855	4368	4443	3710			0.757522	0.611348	0.635327	0.814513	0.717824	0.918021	0.939958		0.0164933	FALSE
197	2	1	1	5	Caldesmon	C6542	11889	16252	19639	13059	11407	10515	7582			1.86618	1.74861	2.06064	2.19088	1.87459	2.17263	1.92096		0.0281798	FALSE
198	2	1	1	6	Caldesmon	C6542	11831	15980	19313	13397	10969	9960	7619			1.85707	1.71935	2.02644	2.24759	1.80261	2.05795	1.93033		0.0316649	FALSE
199	2	1	1	7	Calmodulin	C7055	4435	5178	5824	4134	2696	2527	2236			0.696148	0.55712	0.611089	0.693552	0.443052	0.522133	0.566508		0.00833908	FALSE
200	2	1	1	8	Calmodulin	C7055	5118	4966	5578	3517	2724	2610	2249			0.803356	0.53431	0.585278	0.59004	0.447654	0.539283	0.569802		0.0118947	FALSE
201	2	1	2	1	Calnexin	C4731	6761	8977	8511	5486	6363	4649	4380			1.06125	0.965869	0.893026	0.920374	1.04568	0.960585	1.10971		0.00635093	FALSE
202	2	1	2	2	Calnexin	C4731	6228	9497	8836	5669	6680	4898	5019			0.977589	1.02182	0.927127	0.951076	1.09777	1.01203	1.2716		0.0137617	FALSE
203	2	1	2	3	Calponin	C2687	7740	11910	16582	8848	8907	8001	6285			1.21492	1.28144	1.73988	1.48441	1.46375	1.65318	1.59235		0.0365719	FALSE
204	2	1	2	4	Calponin	C2687	7773	11618	11914	7677	8093	6347	5103			1.2201	1.25002	1.25009	1.28795	1.32998	1.31143	1.29289		0.00150865	FALSE
205	2	1	2	5	Calreticulin	C4606	7036	12853	12320	8337	9138	7055	6260			1.10442	1.3829	1.29269	1.39868	1.50171	1.45772	1.58602		0.0244393	FALSE
206	2	1	2	6	Calreticulin	C4606	6823	13491	13008	8251	8649	7442	6486			1.07098	1.45155	1.36488	1.38425	1.42135	1.53768	1.64328		0.0317008	FALSE
207	2	1	2	7	Calretinin	C7479	6423	8807	9577	4842	5871	4098	3129			1.0082	0.947578	1.00488	0.812332	0.964822	0.846736	0.792757		0.00839027	FALSE
208	2	1	2	8	Calretinin	C7479	7260	9755	10164	5067	5941	4492	3464			1.13958	1.04958	1.06647	0.85008	0.976326	0.928145	0.877632		0.0112889	FALSE
215	2	1	3	7	CaM Kinase IIa	C6974	6433	12131	11847	6958	8565	6125	5319			1.00977	1.30522	1.24306	1.16733	1.40755	1.26556	1.34761		0.0170387	FALSE
216	2	1	3	8	CaM Kinase IIa	C6974	6824	12640	12952	6974	8412	6516	5801			1.07114	1.35998	1.359	1.17001	1.3824	1.34635	1.46973		0.0189346	FALSE
217	2	1	4	1	CaM Kinase IV	C9973	6407	14102	13344	8234	9072	8028	7040			1.00569	1.51729	1.40013	1.3814	1.49086	1.65876	1.78364		0.0607667	FALSE
218	2	1	4	2	CaM Kinase IV	C9973	6321	14175	13136	8319	8881	7600	6949			0.992187	1.52514	1.37831	1.39566	1.45948	1.57033	1.76058		0.0556159	FALSE
211	2	1	3	3	CaM Kinase IV CaMKIV	C2851	6112	13806	13190	7851	8901	7158	6312			0.959381	1.48544	1.38397	1.31715	1.46276	1.479	1.59919		0.0427663	FALSE
212	2	1	3	4	CaM Kinase IV CaMKIV	C2851	6681	14377	12627	7935	9022	7527	6822			1.04869	1.54687	1.3249	1.33124	1.48265	1.55524	1.72841		0.0478914	FALSE
213	2	1	3	5	CaM Kinase Kinase a CaMKKa	C7099	8307	8040	7552	4852	6795	4432	3807			1.30392	0.865054	0.792402	0.81401	1.11667	0.915748	0.964533		0.0338055	FALSE
214	2	1	3	6	CaM Kinase Kinase a CaMKKa	C7099	8077	7984	7459	4937	6064	4002	3508			1.26782	0.859028	0.782644	0.82827	0.996539	0.826901	0.888779		0.0279107	FALSE
341	2	4	1	5	Casein Kinase 2a	C5367	3742	8530	8710	5661	5299	3768	4456			0.58737	0.917774	0.913906	0.949734	0.870821	0.778551	1.12896		0.0275678	FALSE
342	2	4	1	6	Casein Kinase 2a	C5367	5982	8550	8163	5493	6253	3923	3998			0.938975	0.919926	0.856512	0.921549	1.0276	0.810577	1.01292		0.0060415	FALSE
221	2	1	4	5	Casein Kinase 2b	C3617	2848	5520	6284	3447	3466	2897	1855			0.447041	0.593917	0.659355	0.578296	0.569592	0.598583	0.469979		0.00563321	FALSE
222	2	1	4	6	Casein Kinase 2b	C3617	2998	5818	6055	3548	3528	2844	1954			0.470586	0.62598	0.635327	0.59524	0.579781	0.587632	0.495061		0.00399066	FALSE
219	2	1	4	3	CASK LIN2	C4856	8335	12666	13502	7446	7948	5837	5487			1.30832	1.36278	1.41671	1.2492	1.30615	1.20605	1.39017		0.00573886	FALSE
220	2	1	4	4	CASK LIN2	C4856	8577	13040	12880	7284	7659	5556	4866			1.3463	1.40302	1.35145	1.22202	1.25866	1.14799	1.23284		0.00801705	FALSE
257	2	2	3	1	Caspase 10	C1229	7700	12820	13898	8726	8892	5909	4495			1.20864	1.37935	1.45826	1.46394	1.46128	1.22093	1.13884		0.0195272	FALSE
258	2	2	3	2	Caspase 10	C1229	8233	13410	14091	9159	9420	6248	4325			1.29231	1.44283	1.47851	1.53659	1.54805	1.29097	1.09577		0.0271209	FALSE
223	2	1	4	7	Caspase 2	C7349	6275	13792	13150	7900	8275	6947	5598			0.984966	1.48393	1.37978	1.32537	1.35989	1.4354	1.4183		0.0273635	FALSE
224	2	1	4	8	Caspase 2	C7349	6828	14206	14294	8088	8466	7078	6041			1.07177	1.52848	1.49981	1.35691	1.39128	1.46247	1.53053		0.0261394	FALSE
225	2	1	5	1	Caspase 3	C9598	6560	13740	12306	7528	8486	7330	6549			1.0297	1.47834	1.29122	1.26296	1.39456	1.51454	1.65924		0.0416874	FALSE
226	2	1	5	2	Caspase 3	C9598	6224	14614	12402	7641	8415	7306	6731			0.976961	1.57237	1.30129	1.28191	1.3829	1.50958	1.70535		0.0562016	FALSE
227	2	1	5	3	Caspase 3 Active	C8487	5110	10398	8471	6283	6498	6195	5220			0.8021	1.11876	0.888829	1.05409	1.06786	1.28002	1.32253		0.0358049	FALSE
228	2	1	5	4	Caspase 3 Active	C8487	5170	10874	8945	6614	7225	6006	5765			0.811518	1.16997	0.938564	1.10962	1.18733	1.24097	1.46061		0.0441641	FALSE
229	2	1	5	5	Caspase 4	C4481	2572	4379	6142	2111	2624	1909	1641			0.403718	0.471153	0.644456	0.354158	0.43122	0.394441	0.41576		0.00900402	FALSE
230	2	1	5	6	Caspase 4	C4481	2793	6437	5254	2758	2505	2227	1706			0.438408	0.692581	0.551282	0.462704	0.411664	0.460147	0.432229		0.00975248	FALSE
231	2	1	5	7	Caspase 4	C3392	5610	8223	8548	5494	5758	4756	4281			0.880583	0.884743	0.896908	0.921717	0.946252	0.982693	1.08463		0.00525153	FALSE
232	2	1	5	8	Caspase 4	C3392	5598	8717	8714	5300	5908	4792	3793			0.8787	0.937894	0.914326	0.88917	0.970902	0.990132	0.960986		0.00178476	FALSE
233	2	1	6	1	Caspase 5	C6979	7365	9109	9000	5670	5081	4326	4019			1.15606	0.980071	0.944335	0.951244	0.834996	0.893846	1.01825		0.0103443	FALSE
234	2	1	6	2	Caspase 5	C6979	7628	9631	9349	5845	5962	4884	3734			1.19734	1.03624	0.980954	0.980603	0.979777	1.00914	0.946038		0.00699713	FALSE
235	2	1	6	3	Caspase 6	C7599	6083	12220	9684	6235	7603	6457	6145			0.954829	1.3148	1.0161	1.04603	1.24945	1.33416	1.55688		0.0463125	FALSE
236	2	1	6	4	Caspase 6	C7599	5995	12030	9198	5736	7166	5610	5801			0.941016	1.29435	0.96511	0.962316	1.17764	1.15915	1.46973		0.0393443	FALSE
237	2	1	6	5	Caspase 7	C7724	7906	12958	12763	6595	7622	6349	5381			1.24098	1.3942	1.33917	1.10643	1.25258	1.31184	1.36332		0.00942734	FALSE
238	2	1	6	6	Caspase 7	C7724	7229	13141	10414	6698	7675	6414	5478			1.13471	1.41389	1.0927	1.12371	1.26129	1.32527	1.38789		0.017606	FALSE
241	2	2	1	1	Caspase 7	C1104	11954	17722	15459	11487	12152	9065	8638			1.87638	1.90678	1.62205	1.92715	1.99702	1.87303	2.18851		0.0284652	FALSE
242	2	2	1	2	Caspase 7	C1104	10702	18281	16226	10428	11662	8690	7211			1.67986	1.96692	1.70253	1.74948	1.9165	1.79554	1.82696		0.0114105	FALSE
243	2	2	1	3	Caspase 8	C3101	7215	9626	9485	7204	7181	6199	4594			1.13252	1.0357	0.995224	1.2086	1.1801	1.28085	1.16393		0.00976323	FALSE
244	2	2	1	4	Caspase 8	C3101	6668	10652	10605	8145	7145	6474	5473			1.04665	1.14609	1.11274	1.36647	1.17419	1.33767	1.38663		0.0186745	FALSE
245	2	2	1	5	Caspase 8	C2976	7842	13335	13898	9726	9953	8160	6777			1.23093	1.43476	1.45826	1.63171	1.63565	1.68603	1.71701		0.0305775	FALSE
246	2	2	1	6	Caspase 8	C2976	7585	14629	14452	9902	10330	8085	6345			1.19059	1.57399	1.51639	1.66124	1.6976	1.67054	1.60756		0.0303702	FALSE
247	2	2	1	7	Caspase 8	C4106	8243	11745	14897	9442	8480	6150	3988			1.29388	1.26369	1.56308	1.58406	1.39358	1.27072	1.01039		0.0389327	FALSE
248	2	2	1	8	Caspase 8	C4106	8316	12569	14139	8858	8382	5419	3786			1.30534	1.35235	1.48355	1.48609	1.37747	1.11968	0.959213		0.0376169	FALSE
251	2	2	2	3	Caspase 9	C7729	7117	11435	11074	6299	6894	5527	4664			1.11713	1.23033	1.16195	1.05677	1.13294	1.142	1.18166		0.00293672	FALSE
252	2	2	2	4	Caspase 9	C7729	6479	10823	10130	6412	7113	5401	4562			1.01699	1.16449	1.0629	1.07573	1.16893	1.11596	1.15582		0.00343475	FALSE
253	2	2	2	5	Caspase 9	C4356	7320	12412	13287	8095	8169	5880	3597			1.149	1.33545	1.39415	1.35808	1.34247	1.21494	0.911328		0.0290266	FALSE
254	2	2	2	6	Caspase 9	C4356	8054	12330	13946	8711	8330	5760	3945			1.26421	1.32663	1.4633	1.46143	1.36893	1.19014	0.999497		0.0269569	FALSE
255	2	2	2	7	Caspase10	C8351	5999	11766	10027	6338	7152	5511	5373			0.941644	1.26595	1.05209	1.06331	1.17534	1.13869	1.36129		0.0198315	FALSE
256	2	2	2	8	Caspase10	C8351	5638	11419	9667	5823	7306	5623	5029			0.884979	1.22861	1.01432	0.976912	1.20065	1.16183	1.27414		0.0215497	FALSE
259	2	2	3	3	Caspase11	C1354	8020	14926	12408	8237	9105	6782	6425			1.25887	1.60594	1.30192	1.3819	1.49629	1.40131	1.62782		0.0204538	FALSE
260	2	2	3	4	Caspase11	C1354	8449	15577	14053	8127	9513	6944	6191			1.32621	1.67599	1.47453	1.36345	1.56334	1.43478	1.56854		0.0153652	FALSE
261	2	2	3	5	Caspase12	C7611	4211	7349	6642	4521	5443	4350	3337			0.660987	0.790706	0.696919	0.758478	0.894486	0.898805	0.845455		0.00868297	FALSE
262	2	2	3	6	Caspase12	C7611	4154	7797	7641	5342	6612	4401	3404			0.65204	0.838908	0.80174	0.896216	1.0866	0.909343	0.86243		0.017013	FALSE
263	2	2	3	7	Caspase13	C8854	243	1683	583	163	954	125	363			0.0381429	0.18108	0.0611719	0.0273462	0.156777	0.0258277	0.0919689		0.00399961	FALSE
264	2	2	3	8	Caspase13	C8854	440	2822	955	178	1315	88	36			0.0690654	0.303629	0.100204	0.0298627	0.216103	0.0181827	0.00912088		0.0125783	FALSE
265	2	2	4	1	Catalase	C0979	7066	12386	12312	8013	8804	5839	4147			1.10913	1.33266	1.29185	1.34432	1.44682	1.20646	1.05068		0.0195908	FALSE
266	2	2	4	2	Catalase	C0979	6762	12322	12714	8605	9751	6219	4766			1.06141	1.32577	1.33403	1.44364	1.60245	1.28498	1.2075		0.0293317	FALSE
289	2	3	1	1	Cathepsin D	C0715	17046	24088	25664	22127	20031	14181	13688			2.67566	2.59172	2.69282	3.7122	3.29183	2.9301	3.46796		0.193962	FALSE
290	2	3	1	2	Cathepsin D	C0715	16116	24336	26287	18479	17512	12891	11061			2.52968	2.6184	2.75819	3.10018	2.87787	2.66356	2.80239		0.0356143	FALSE
291	2	3	1	3	Cathepsin L	C2970	7429	14098	13673	8225	7912	5319	4006			1.16611	1.51686	1.43465	1.37989	1.30023	1.09902	1.01495		0.0343415	FALSE
292	2	3	1	4	Cathepsin L	C2970	7523	13352	13335	8890	7949	5818	4704			1.18086	1.43659	1.39919	1.49146	1.30631	1.20213	1.1918		0.0164994	FALSE
293	2	3	1	5	Caveolin1	C3237	6782	11772	11049	7603	6916	5348	4343			1.06455	1.26659	1.15933	1.27554	1.13655	1.10501	1.10033		0.00682255	FALSE
294	2	3	1	6	Caveolin1	C3237	7078	11950	11508	7158	7657	5929	4850			1.11101	1.28574	1.20749	1.20088	1.25833	1.22506	1.22879		0.00303688	FALSE
167	1	4	3	7	cCbl	C9603	9395	12416	12801	6203	7489	5397	6242			1.4747	1.33588	1.34316	1.04066	1.23072	1.11514	1.58146		0.0365087	FALSE
168	1	4	3	8	cCbl	C9603	8913	11592	12782	6896	8124	5823	5917			1.39904	1.24723	1.34117	1.15693	1.33507	1.20316	1.49912		0.0140103	FALSE
295	2	3	1	7	CD40	C5987	1246	1669	836	279	1265	352	341			0.195581	0.179574	0.0877182	0.0468072	0.207886	0.0727309	0.086395		0.00442601	FALSE
296	2	3	1	8	CD40	C5987	1041	2327	1040	502	2004	326	580			0.163402	0.250371	0.109123	0.0842195	0.329331	0.0673587	0.146948		0.00896671	FALSE
297	2	3	2	1	Cdc14A	C2238	7482	9715	10988	6405	7075	5019	3304			1.17443	1.04527	1.15293	1.07455	1.16268	1.03703	0.837094		0.0137218	FALSE
298	2	3	2	2	Cdc14A	C2238	6431	10107	10931	6916	7190	5199	3302			1.00945	1.08745	1.14695	1.16028	1.18158	1.07423	0.836588		0.0141643	FALSE
301	2	3	2	5	Cdc25A	C9479	6936	10162	9740	5952	5852	4021	3719			1.08872	1.09337	1.02198	0.998554	0.9617	0.830826	0.942238		0.00832287	FALSE
302	2	3	2	6	Cdc25A	C9479	7725	10608	9085	5483	5699	3902	3680			1.21257	1.14135	0.953253	0.919871	0.936556	0.806238	0.932357		0.0197583	FALSE
299	2	3	2	3	Cdc25c	C0349	9502	16133	16671	11355	10645	7972	6231			1.4915	1.73581	1.74922	1.905	1.74937	1.64719	1.57867		0.0181473	FALSE
300	2	3	2	4	Cdc25c	C0349	9818	16641	16449	10691	10305	8364	6093			1.5411	1.79047	1.72593	1.79361	1.69349	1.72818	1.54371		0.0111892	FALSE
303	2	3	2	7	Cdc27	C7104	7667	12626	14550	8512	8591	6182	4132			1.20346	1.35848	1.52667	1.42804	1.41182	1.27734	1.04687		0.0257122	FALSE
304	2	3	2	8	Cdc27	C7104	7370	14008	14437	8938	9036	6547	4507			1.15684	1.50717	1.51482	1.49951	1.48495	1.35275	1.14188		0.0278141	FALSE
305	2	3	3	1	Cdc6	C0224	6182	11485	10204	7126	7888	6562	5459			0.970368	1.23571	1.07067	1.19551	1.29629	1.35585	1.38308		0.0226972	FALSE
306	2	3	3	2	Cdc6	C0224	6055	12137	9533	7145	8623	6492	6204			0.950434	1.30587	1.00026	1.1987	1.41708	1.34139	1.57183		0.0495874	FALSE
307	2	3	3	3	Cdc7 Kinase	C6613	6404	10842	10879	6513	8208	5252	3793			1.00522	1.16653	1.14149	1.09267	1.34888	1.08518	0.960986		0.015869	FALSE
308	2	3	3	4	Cdc7 Kinase	C6613	7133	11319	10904	6548	7450	5342	4258			1.11964	1.21785	1.14411	1.09854	1.22431	1.10377	1.0788		0.00339503	FALSE
309	2	3	3	5	Cdh1	C7855	5494	10115	8963	5947	7402	4839	3495			0.862375	1.08831	0.940452	0.997715	1.21642	0.999843	0.885486		0.0150383	FALSE
310	2	3	3	6	Cdh1	C7855	6017	10241	9381	6094	7486	5394	3764			0.944469	1.10187	0.984311	1.02238	1.23023	1.11452	0.953639		0.0108057	FALSE
311	2	3	3	7	Cdk1	C4973	1945	4752	3035	1736	2730	1136	893			0.3053	0.511285	0.318451	0.291245	0.44864	0.234722	0.226249		0.0114886	FALSE
312	2	3	3	8	Cdk1	C4973	2146	4323	3397	1793	2531	1100	967			0.336851	0.465128	0.356434	0.300808	0.415937	0.227284	0.244997		0.00746972	FALSE
313	2	3	4	1	Cdk3	C9987	1451	3853	1813	762	3441	1131	803			0.227759	0.414559	0.190231	0.127839	0.565483	0.233689	0.203446		0.0235919	FALSE
314	2	3	4	2	Cdk3	C9987	1600	3692	1904	822	3197	1117	808			0.251147	0.397236	0.199779	0.137905	0.525385	0.230797	0.204713		0.018247	FALSE
315	2	3	4	3	Cdk4	C8218	11111	19127	19817	11541	12722	9293	6926			1.74406	2.05795	2.07932	1.93621	2.09069	1.92014	1.75476		0.0215243	FALSE
316	2	3	4	4	Cdk4	C8218	11362	19570	17588	11725	12842	8782	7191			1.78346	2.10561	1.84544	1.96708	2.11041	1.81455	1.8219		0.0196436	FALSE
317	2	3	4	5	Cdk6	C8343	9163	15937	17030	10383	10983	7043	5472			1.43829	1.71472	1.78689	1.74193	1.80491	1.45524	1.38637		0.0334355	FALSE
318	2	3	4	6	Cdk6	C8343	9194	16120	17159	10254	11241	7225	5943			1.44315	1.73441	1.80043	1.72029	1.84731	1.49284	1.50571		0.0269877	FALSE
319	2	3	4	7	Cdk7 cak	C7089	8272	14430	13528	8618	9508	6547	4576			1.29843	1.55258	1.41944	1.44582	1.56252	1.35275	1.15937		0.0204351	FALSE
320	2	3	4	8	Cdk7 cak	C7089	8454	14842	13610	8534	10344	6563	4981			1.327	1.59691	1.42804	1.43173	1.6999	1.35606	1.26198		0.0239702	FALSE
323	2	3	5	3	CENPE	C7488	6958	12538	11329	7200	8287	6261	5418			1.09217	1.34901	1.18871	1.20793	1.36186	1.29366	1.37269		0.0112979	FALSE
324	2	3	5	4	CENPE	C7488	6558	13324	10942	7288	8164	6575	5455			1.02939	1.43358	1.1481	1.22269	1.34165	1.35854	1.38207		0.0211974	FALSE
325	2	3	5	5	Centrin	C7736	12228	16287	15072	9374	10336	7310	6553			1.91939	1.75238	1.58145	1.57266	1.69859	1.51041	1.66025		0.0187796	FALSE
326	2	3	5	6	Centrin	C7736	13386	16037	14860	9342	10359	7459	6606			2.10116	1.72548	1.5592	1.56729	1.70237	1.54119	1.67368		0.0374676	FALSE
169	1	4	4	1	cerbB2	E2777	7622	9480	8674	5046	6246	3628	3282			1.1964	1.01999	0.910129	0.846557	1.02645	0.749624	0.831521		0.0228746	FALSE
170	1	4	4	2	cerbB2	E2777	7562	10209	9458	4848	5545	4416	3405			1.18698	1.09842	0.992391	0.813339	0.911248	0.912442	0.862684		0.0178129	FALSE
171	1	4	4	3	cerbB3	E8767	17017	26030	29468	13697	12681	9145	7075			2.6711	2.80066	3.09196	2.29792	2.08396	1.88956	1.79251		0.241417	FALSE
172	1	4	4	4	cerbB3	E8767	17620	26310	34908	13573	12891	8796	7741			2.76575	2.83079	3.66276	2.27711	2.11847	1.81745	1.96124		0.413802	FALSE
173	1	4	4	5	cerbB4	E5900	8390	10959	11976	5719	6491	4569	3909			1.31695	1.17912	1.25659	0.959464	1.06671	0.944055	0.990376		0.0225032	FALSE
174	1	4	4	6	cerbB4	E5900	8283	12067	12648	5599	6036	4425	4053			1.30016	1.29833	1.3271	0.939332	0.991938	0.914302	1.02686		0.0344879	FALSE
327	2	3	5	7	Chk1	C9358	5577	10263	8724	5484	7343	5021	3302			0.875404	1.10423	0.915375	0.920039	1.20673	1.03745	0.836588		0.0182059	FALSE
328	2	3	5	8	Chk1	C9358	5683	10887	9098	5815	7640	4979	3212			0.892042	1.17137	0.954617	0.97557	1.25553	1.02877	0.813785		0.02388	FALSE
329	2	3	6	1	Chk2	C9108	8717	14402	12832	7814	8478	6545	4919			1.36828	1.54956	1.34641	1.31094	1.39325	1.35234	1.24627		0.00872969	FALSE
330	2	3	6	2	Chk2	C9108	8719	13810	11488	7720	8776	6962	5111			1.36859	1.48587	1.20539	1.29517	1.44222	1.4385	1.29491		0.0101945	FALSE
331	2	3	6	3	Chk2	C9233	6809	12781	10745	6904	7173	5617	3938			1.06879	1.37516	1.12743	1.15827	1.17879	1.16059	0.997723		0.0136596	FALSE
332	2	3	6	4	Chk2	C9233	7740	13014	11707	7261	7256	6268	4724			1.21492	1.40022	1.22837	1.21816	1.19243	1.29511	1.19686		0.00557496	FALSE
333	2	3	6	5	Chondroitin Sulfate	C8035	20320	33476	26846	18834	20408	15870	13720			3.18956	3.60181	2.81685	3.15974	3.35379	3.27909	3.47607		0.063936	FALSE
334	2	3	6	6	Chondroitin Sulfate	C8035	20592	33039	26937	18621	20361	15710	14277			3.23226	3.55479	2.82639	3.12401	3.34606	3.24603	3.61719		0.0711787	FALSE
337	2	4	1	1	Ciliated Cell Marker	C5867	25513	15964	17188	13515	14879	13193	9638			4.00469	1.71763	1.80347	2.26738	2.44517	2.72596	2.44186		0.57861	FALSE
338	2	4	1	2	Ciliated Cell Marker	C5867	14777	13921	15878	9902	10871	8928	7759			2.3195	1.49781	1.66602	1.66124	1.78651	1.84472	1.9658		0.0708684	FALSE
339	2	4	1	3	CIN85	C8116	6581	11557	10795	6112	7937	6566	5919			1.033	1.24346	1.13268	1.0254	1.30434	1.35668	1.49963		0.030761	FALSE
340	2	4	1	4	CIN85	C8116	10712	12251	12294	8394	8821	6634	5777			1.68143	1.31813	1.28996	1.40824	1.44962	1.37073	1.46365		0.0167885	FALSE
787	5	1	3	3	cJun N Terminal Kinase	J4500	6402	10159	9887	6342	6592	5859	4372			1.0049	1.09304	1.0374	1.06398	1.08331	1.2106	1.10768		0.00424576	FALSE
788	5	1	3	4	cJun N Terminal Kinase	J4500	6386	9665	9956	6631	6727	6063	4885			1.00239	1.03989	1.04464	1.11247	1.10549	1.25275	1.23765		0.00956229	FALSE
175	1	4	4	7	cJun pSer63	J2128	20	351	105	-123	-108	-670	-793			0.00313933	0.0377654	0.0110172	-0.0206354	-0.0177484	-0.138437	-0.200913		0.00777737	FALSE
176	1	4	4	8	cJun pSer63	J2128	400	-98	-358	-671	-495	-708	-612			0.0627867	-0.0105442	-0.0375635	-0.112572	-0.0813468	-0.146288	-0.155055		0.00620036	FALSE
177	1	4	5	1	cJun pSer73	J2253	287	-39	-268	-584	-332	-596	-650			0.0450495	-0.00419616	-0.0281202	-0.0979764	-0.0545599	-0.123147	-0.164683		0.00526253	FALSE
178	1	4	5	2	cJun pSer73	J2253	-209	151	-559	-749	-374	-751	-722			-0.032806	0.0162467	-0.0586537	-0.125658	-0.061462	-0.155173	-0.182924		0.00506426	FALSE
209	2	1	3	1	Claspin	C7867	6062	14257	11740	7117	8039	7796	7150			0.951532	1.53396	1.23183	1.194	1.3211	1.61082	1.81151		0.0844636	FALSE
210	2	1	3	2	Claspin	C7867	6513	14254	11768	7341	8673	7167	6572			1.02232	1.53364	1.23477	1.23158	1.42529	1.48086	1.66507		0.0479189	FALSE
345	2	4	2	1	Clathrin Heavy Chain	C1860	5778	9317	8420	4838	7029	3914	5303			0.906954	1.00245	0.883478	0.811661	1.15512	0.808718	1.34356		0.0392148	FALSE
346	2	4	2	2	Clathrin Heavy Chain	C1860	5155	8995	8683	5643	7125	4298	3942			0.809164	0.967806	0.911073	0.946714	1.1709	0.888061	0.998737		0.0127382	FALSE
343	2	4	1	7	Clathrin Light Chain	C1985	7627	12429	12326	7303	9706	4715	3461			1.19719	1.33728	1.29332	1.22521	1.59505	0.974222	0.876872		0.0563749	FALSE
344	2	4	1	8	Clathrin Light Chain	C1985	6004	14374	11464	9542	11032	4791	4772			0.942428	1.54655	1.20287	1.60084	1.81296	0.989925	1.20902		0.10836	FALSE
179	1	4	5	3	cMyc	M4439	7785	10348	10366	5207	5006	3794	2974			1.22199	1.11338	1.08766	0.873567	0.822671	0.783923	0.753486		0.0346447	FALSE
180	1	4	5	4	cMyc	M4439	7792	10945	15495	5233	5181	4328	3837			1.22308	1.17761	1.62583	0.877929	0.851429	0.894259	0.972134		0.0777648	FALSE
181	1	4	5	5	cMyc	C3956	5812	8779	8744	4327	5452	3809	4966			0.912291	0.944565	0.917474	0.725931	0.895965	0.787023	1.25818		0.0284925	FALSE
182	1	4	5	6	cMyc	C3956	6127	8793	8847	3866	5034	3507	4373			0.961735	0.946072	0.928281	0.64859	0.827272	0.724623	1.10793		0.0242949	FALSE
347	2	4	2	3	CNPase	C5922	5083	8457	9858	3858	4963	3180	2323			0.797862	0.90992	1.03436	0.647248	0.815604	0.657057	0.58855		0.025424	FALSE
348	2	4	2	4	CNPase	C5922	4345	10110	15141	4408	6265	3635	3084			0.682021	1.08777	1.58869	0.739521	1.02957	0.75107	0.781356		0.102891	FALSE
349	2	4	2	5	Cofilin	C8736	16254	26613	25280	12974	14898	10023	5998			2.55134	2.86339	2.65253	2.17662	2.44829	2.07097	1.51964		0.199786	FALSE
350	2	4	2	6	Cofilin	C8736	20140	26324	24620	13390	15121	9976	6668			3.16131	2.8323	2.58328	2.24641	2.48494	2.06126	1.68939		0.240168	FALSE
351	2	4	2	7	Coilin	C1862	4572	11760	13362	9078	9055	5702	5530			0.717652	1.2653	1.40202	1.523	1.48807	1.17816	1.40107		0.0764463	FALSE
352	2	4	2	8	Coilin	C1862	4425	11516	14227	7820	9063	5312	3258			0.694578	1.23905	1.49278	1.31194	1.48939	1.09758	0.82544		0.0968142	FALSE
353	2	4	3	1	Collagen Type IV	C1926	7190	16378	14448	8114	9403	7359	5651			1.12859	1.76217	1.51597	1.36127	1.54526	1.52053	1.43173		0.037576	FALSE
354	2	4	3	2	Collagen Type IV	C1926	7994	16821	14175	9229	9393	7855	6234			1.25479	1.80983	1.48733	1.54833	1.54362	1.62301	1.57943		0.0274714	FALSE
355	2	4	3	3	Connexin 32	C3470	5646	13858	15685	6930	8812	6223	5510			0.886234	1.49103	1.64577	1.16263	1.44814	1.28581	1.396		0.0618068	FALSE
356	2	4	3	4	Connexin 32	C3470	5258	14173	10826	6358	8729	5898	5365			0.825331	1.52493	1.13593	1.06667	1.4345	1.21866	1.35926		0.0574393	FALSE
359	2	4	3	7	Connexin 32	C6344	13455	17022	17044	8735	10709	7830	6474			2.11199	1.83146	1.78836	1.46545	1.75988	1.61785	1.64024		0.041591	FALSE
360	2	4	3	8	Connexin 32	C6344	9798	18868	17414	9217	11536	8023	6738			1.53796	2.03008	1.82718	1.54632	1.89579	1.65773	1.70713		0.0336883	FALSE
363	2	4	4	3	Connexin 43	C6219	5860	12128	15017	6772	9093	8007	11477			0.919825	1.3049	1.57567	1.13612	1.49432	1.65442	2.90779		0.41397	FALSE
364	2	4	4	4	Connexin 43	C6219	4866	12222	10047	6065	8609	4724	4365			0.7638	1.31501	1.05419	1.01751	1.41478	0.976082	1.10591		0.04704	FALSE
361	2	4	4	1	Connexin43	C8093	16291	29553	29962	17242	16706	11230	8894			2.55715	3.17972	3.14379	2.89265	2.74541	2.32036	2.25336		0.137497	FALSE
362	2	4	4	2	Connexin43	C8093	15133	28896	30130	16753	15891	11032	7814			2.37538	3.10903	3.16142	2.81061	2.61148	2.27945	1.97974		0.192403	FALSE
367	2	4	4	7	Cortactin	C6987	6180	14124	11450	6904	10336	5940	4611			0.970054	1.51965	1.2014	1.15827	1.69859	1.22733	1.16823		0.0608229	FALSE
368	2	4	4	8	Cortactin	C6987	6596	15110	11241	7436	10203	6365	4990			1.03535	1.62574	1.17947	1.24752	1.67673	1.31515	1.26426		0.0547229	FALSE
369	2	4	5	1	Corticotropin Releasing Factor	C5348	7013	12473	12018	7231	9340	6442	4995			1.10081	1.34202	1.261	1.21313	1.53491	1.33106	1.26552		0.0179108	FALSE
370	2	4	5	2	Corticotropin Releasing Factor	C5348	7108	14116	12335	7572	9624	6373	4849			1.11572	1.51879	1.29426	1.27034	1.58158	1.3168	1.22853		0.0266867	FALSE
371	2	4	5	3	COX II	C9354	1586	4557	5398	1938	4645	1959	905			0.248949	0.490305	0.566391	0.325134	0.763345	0.404772	0.229289		0.0363347	FALSE
372	2	4	5	4	COX II	C9354	1736	4523	3600	1779	4004	2200	1264			0.272494	0.486646	0.377734	0.298459	0.658005	0.454568	0.320244		0.0183022	FALSE
1261	7	3	2	5	cRaf pSer621	R1151	-74	437	815	522	286	2962	1814			-0.0116155	0.0470185	0.0855147	0.0875748	0.0470004	0.612014	0.459591		0.0589539	FALSE
1262	7	3	2	6	cRaf pSer621	R1151	562	1247	503	-91	-65	-487	-485			0.0882153	0.134169	0.0527778	-0.0152669	-0.0106819	-0.100625	-0.122879		0.00900768	FALSE
375	2	4	5	7	Crk II	C0853	6946	12571	10880	6296	9486	5491	3982			1.09029	1.35256	1.1416	1.05627	1.5589	1.13456	1.00887		0.0380899	FALSE
376	2	4	5	8	Crk II	C0853	7071	13067	10920	6314	10732	5943	4522			1.10991	1.40593	1.14579	1.05929	1.76366	1.22795	1.14568		0.0607857	FALSE
373	2	4	5	5	CrkL	C0978	5746	12920	9224	5330	8446	5479	3678			0.901931	1.39011	0.967838	0.894203	1.38799	1.13208	0.93185		0.0490324	FALSE
374	2	4	5	6	CrkL	C0978	7938	11296	10627	5865	10285	5676	4460			1.246	1.21538	1.11505	0.983958	1.69021	1.17279	1.12998		0.0498048	FALSE
377	2	4	6	1	Csk	C7863	7544	13797	12039	8549	7663	6047	5387			1.18416	1.48447	1.2632	1.43425	1.25931	1.24944	1.36484		0.0120756	FALSE
378	2	4	6	2	Csk	C7863	7852	13374	12015	7719	7906	6001	5605			1.2325	1.43896	1.26069	1.295	1.29925	1.23994	1.42007		0.00706573	FALSE
379	2	4	6	3	CtBP1	C9491	8025	19843	12231	8045	9320	7161	5831			1.25966	2.13498	1.28335	1.34969	1.53162	1.47962	1.47733		0.0887312	FALSE
380	2	4	6	4	CtBP1	C9491	8159	16432	12493	9308	9564	7622	6191			1.28069	1.76798	1.31084	1.56158	1.57172	1.57487	1.56854		0.0287131	FALSE
381	2	4	6	5	CtBP1	C8741	2056	5354	5878	2567	4049	1493	2413			0.322724	0.576057	0.616755	0.43066	0.6654	0.308486	0.611353		0.0219907	FALSE
382	2	4	6	6	CtBP1	C8741	3335	5332	5226	2819	4726	1797	1073			0.523484	0.57369	0.548344	0.472938	0.776656	0.371299	0.271853		0.0256659	FALSE
385	3	1	1	1	CUGBP1	C5112	15250	18961	23236	12873	12911	9263	4895			2.39374	2.04008	2.43806	2.15968	2.12175	1.91394	1.24019		0.160013	FALSE
386	3	1	1	2	CUGBP1	C5112	13499	18082	21100	11383	12682	9332	6418			2.11889	1.94551	2.21394	1.9097	2.08412	1.92819	1.62605		0.0364658	FALSE
387	3	1	1	3	Cyclin A	C4710	6283	7398	8621	4564	5336	4192	2494			0.986222	0.795978	0.904568	0.765692	0.876902	0.866159	0.631875		0.0129961	FALSE
388	3	1	1	4	Cyclin A	C4710	5635	7832	9463	5390	6154	4491	3322			0.884508	0.842674	0.992915	0.904269	1.01133	0.927939	0.841655		0.00452884	FALSE
389	3	1	1	5	Cyclin B1	C8831	7466	11855	10824	6358	7512	6584	5177			1.17191	1.27552	1.13572	1.06667	1.2345	1.3604	1.31163		0.0107149	FALSE
390	3	1	1	6	Cyclin B1	C8831	7169	11347	11145	6549	7791	6617	5581			1.12529	1.22087	1.1694	1.09871	1.28035	1.36722	1.41399		0.0144254	FALSE
391	3	1	1	7	Cyclin D1	C5588	9059	12401	12600	8267	8612	7126	5682			1.42196	1.33427	1.32207	1.38694	1.41527	1.47239	1.43958		0.00301304	FALSE
392	3	1	1	8	Cyclin D1	C5588	8156	12898	12817	8077	8389	7128	5555			1.28022	1.38774	1.34484	1.35506	1.37862	1.4728	1.4074		0.00351341	FALSE
393	3	1	2	1	Cyclin D1	C7464	3828	6614	7633	4315	3477	2918	1544			0.600869	0.711625	0.800901	0.723918	0.571399	0.602923	0.391185		0.0177886	FALSE
394	3	1	2	2	Cyclin D1	C7464	3558	7275	7754	4878	3834	3448	2055			0.558488	0.782744	0.813597	0.818372	0.630068	0.712432	0.52065		0.0150702	FALSE
395	3	1	2	3	Cyclin D2	C7339	9815	17907	17140	10405	10264	9068	7086			1.54063	1.92668	1.79843	1.74562	1.68675	1.87365	1.79529		0.0161333	FALSE
396	3	1	2	4	Cyclin D2	C7339	9600	18197	18419	10181	10954	9087	7200			1.50688	1.95788	1.93263	1.70804	1.80015	1.87757	1.82418		0.0239146	FALSE
397	3	1	2	5	Cyclin D3	C7214	6961	12338	12266	7457	7901	6580	5161			1.09265	1.32749	1.28702	1.25104	1.29843	1.35957	1.30758		0.00758155	FALSE
398	3	1	2	6	Cyclin D3	C7214	6743	12383	12491	7348	8069	7083	5358			1.05843	1.33233	1.31063	1.23276	1.32603	1.4635	1.35749		0.0157838	FALSE
399	3	1	2	7	Cyclin H	C5351	8848	12076	12437	8408	8583	7001	6049			1.38884	1.2993	1.30497	1.41059	1.4105	1.44656	1.53256		0.00654212	FALSE
400	3	1	2	8	Cyclin H	C5351	8030	12477	13073	8643	8821	6811	5960			1.26044	1.34245	1.3717	1.45002	1.44962	1.4073	1.51001		0.00678315	FALSE
401	3	1	3	1	Cystatin A	C3095	8854	14094	15412	9313	9414	8344	5710			1.38978	1.51643	1.61712	1.56242	1.54707	1.72405	1.44667		0.0120212	FALSE
402	3	1	3	2	Cystatin A	C3095	9346	15487	15340	9573	9369	7897	5878			1.46701	1.6663	1.60957	1.60604	1.53967	1.63169	1.48924		0.00565658	FALSE
403	3	1	3	3	Cytohesin1	C8979	3922	8340	8055	5022	5263	4555	3394			0.615624	0.897332	0.845179	0.84253	0.864905	0.941162	0.859897		0.0108149	FALSE
404	3	1	3	4	Cytohesin1	C8979	3758	9113	9736	5558	5834	5269	4037			0.589881	0.980502	1.02156	0.932454	0.958741	1.08869	1.02281		0.0267032	FALSE
411	3	1	4	3	Cytokeratin 8 12	C7034	2557	4233	4480	2280	2199	2319	1581			0.401364	0.455444	0.470069	0.382511	0.361377	0.479156	0.400559		0.00213572	FALSE
412	3	1	4	4	Cytokeratin 8 12	C7034	2817	4252	4736	2347	2830	2252	1794			0.442175	0.457489	0.49693	0.393751	0.465073	0.465312	0.454524		0.000979113	FALSE
413	3	1	4	5	Cytokeratin 8 13	C6909	10176	14189	17620	9162	8797	5968	3078			1.59729	1.52665	1.8488	1.53709	1.44567	1.23312	0.779836		0.114277	FALSE
414	3	1	4	6	Cytokeratin 8 13	C6909	10769	15653	18663	10115	8681	6505	3074			1.69037	1.68416	1.95824	1.69697	1.42661	1.34408	0.778822		0.144639	FALSE
407	3	1	3	7	Cytokeratin CK5	C7785	12779	11064	12643	7210	6683	5257	3128			2.00588	1.19042	1.32658	1.20961	1.09826	1.08621	0.792503		0.14022	FALSE
408	3	1	3	8	Cytokeratin CK5	C7785	12713	11186	13177	7487	7392	5474	3944			1.99552	1.20354	1.38261	1.25608	1.21478	1.13105	0.999243		0.104514	FALSE
415	3	1	4	7	Cytokeratin peptide 13	C0791	5491	12076	12745	8530	6817	5870	4478			0.861904	1.2993	1.33728	1.43106	1.12028	1.21287	1.13454		0.0345349	FALSE
416	3	1	4	8	Cytokeratin peptide 13	C0791	5631	13020	13456	8659	7269	6510	5284			0.88388	1.40087	1.41189	1.4527	1.19456	1.34511	1.33874		0.0388456	FALSE
417	3	1	5	1	Cytokeratin Peptide 17	C9179	14642	26099	28381	16610	15978	13159	9002			2.29831	2.80809	2.97791	2.78662	2.62577	2.71894	2.28073		0.0693599	FALSE
418	3	1	5	2	Cytokeratin Peptide 17	C9179	15406	26174	27128	16391	15811	13088	10473			2.41823	2.81616	2.84643	2.74988	2.59833	2.70427	2.65342		0.0212517	FALSE
419	3	1	5	3	Cytokeratin peptide 18	C1399	7662	11400	14131	10176	8233	6439	5244			1.20268	1.22657	1.48271	1.70721	1.35299	1.33044	1.32861		0.0297176	FALSE
420	3	1	5	4	Cytokeratin peptide 18	C1399	7728	12184	14557	10706	8979	6467	5281			1.21304	1.31092	1.52741	1.79612	1.47558	1.33622	1.33798		0.0373503	FALSE
421	3	1	5	5	Cytokeratin peptide 19	C6930	3762	4601	5056	2558	2583	2489	1547			0.590509	0.495039	0.530506	0.42915	0.424482	0.514282	0.391945		0.004925	FALSE
422	3	1	5	6	Cytokeratin peptide 19	C6930	3181	4717	5124	2716	3077	2713	2009			0.499311	0.50752	0.537641	0.455657	0.505665	0.560565	0.508996		0.00106835	FALSE
409	3	1	4	1	Cytokeratin peptide 7	C6417	9520	12857	12948	9009	8906	6677	4641			1.49432	1.38333	1.35858	1.51142	1.46358	1.37961	1.17583		0.0129759	FALSE
410	3	1	4	2	Cytokeratin peptide 7	C6417	9865	13114	13213	8781	8779	7494	5572			1.54848	1.41098	1.38639	1.47317	1.44271	1.54842	1.41171		0.00437865	FALSE
405	3	1	3	5	Cytokeratin peptide4	C5176	7732	13327	14106	7972	8600	7139	4826			1.21367	1.4339	1.48009	1.33745	1.4133	1.47507	1.22271		0.0127143	FALSE
406	3	1	3	6	Cytokeratin peptide4	C5176	7859	14093	14268	8802	8729	7407	5170			1.2336	1.51632	1.49709	1.47669	1.4345	1.53045	1.30986		0.0128714	FALSE
429	3	1	6	5	DAP Kinase 2	D3191	1256	2149	2140	1034	882	1102	551			0.19715	0.231219	0.224542	0.173472	0.144945	0.227697	0.1396		0.00153283	FALSE
430	3	1	6	6	DAP Kinase 2	D3191	1332	2250	2281	996	1067	1116	478			0.20908	0.242086	0.239336	0.167097	0.175347	0.23059	0.121105		0.00203631	FALSE
425	3	1	6	1	DAPK	D2178	6285	9376	9795	6326	6020	5690	3608			0.986536	1.0088	1.02775	1.0613	0.989308	1.17568	0.914115		0.00655359	FALSE
426	3	1	6	2	DAPK	D2178	6685	9487	10107	6129	6802	6028	4606			1.04932	1.02074	1.06049	1.02825	1.11782	1.24552	1.16697		0.00691993	FALSE
427	3	1	6	3	DAPK pSer308	D4941	10173	13253	15215	8384	8468	6759	4005			1.59682	1.42594	1.59645	1.40657	1.3916	1.39656	1.0147		0.0377451	FALSE
428	3	1	6	4	DAPK pSer308	D4941	10454	13308	14551	8855	9202	7178	4245			1.64093	1.43186	1.52678	1.48558	1.51223	1.48313	1.0755		0.0315261	FALSE
433	3	2	1	1	Daxx	D7810	6745	12416	18335	18300	15443	12596	9288			1.05874	1.33588	1.92382	3.07015	2.53785	2.60261	2.35319		0.524003	FALSE
434	3	2	1	2	Daxx	D7810	6680	19022	22011	31740	27512	16231	15652			1.04854	2.04665	2.30953	5.32495	4.52124	3.35368	3.96556		2.26977	1
285	2	2	6	5	dCatenin NPRAP	C4864	5852	12069	9467	6572	6948	6037	5569			0.918569	1.29855	0.993335	1.10257	1.14181	1.24738	1.41095		0.0299157	FALSE
286	2	2	6	6	dCatenin NPRAP	C4864	6036	12329	9520	6789	7650	5626	5375			0.947451	1.32652	0.998896	1.13898	1.25718	1.16245	1.3618		0.0247847	FALSE
435	3	2	1	3	DcR1	D3566	1467	1631	543	6143	3145	994	9876			0.23027	0.175485	0.0569749	1.0306	0.51684	0.205382	2.50216		0.756629	FALSE
436	3	2	1	4	DcR1	D3566	1695	3779	4985	8280	5146	993	518			0.266059	0.406597	0.523056	1.38912	0.845678	0.205175	0.131239		0.197789	FALSE
437	3	2	1	5	DcR2	D3188	1087	8321	8330	13169	6614	2094	953			0.170623	0.895287	0.874034	2.20933	1.08692	0.432666	0.24145		0.485397	FALSE
438	3	2	1	6	DcR2	D3188	800	11418	7824	13013	12600	6006	9010			0.125573	1.22851	0.820942	2.18316	2.07064	1.24097	2.28275		0.642202	FALSE
439	3	2	1	7	DcR3	D1814	375	529	124	5020	1752	2203	4789			0.0588625	0.0569171	0.0130108	0.842195	0.287918	0.455188	1.21333		0.209029	FALSE
440	3	2	1	8	DcR3	D1814	438	1117	532	3072	1284	2557	-27			0.0687514	0.120182	0.0558207	0.515383	0.211009	0.528332	-0.00684066		0.0488885	FALSE
441	3	2	2	1	DEDAF	D3316	1338	8580	5455	7736	4208	1048	131			0.210022	0.923154	0.572372	1.29785	0.69153	0.21654	0.0331899		0.201942	FALSE
442	3	2	2	2	DEDAF	D3316	1354	4221	4519	9093	9596	4938	9150			0.212533	0.454153	0.474161	1.52551	1.57698	1.0203	2.31822		0.582231	FALSE
443	3	2	2	3	Desmin	D1033	9964	10290	14411	9574	12842	7478	4915			1.56402	1.10714	1.51209	1.60621	2.11041	1.54512	1.24525		0.100705	FALSE
444	3	2	2	4	Desmin	D1033	10697	11866	17605	20111	14928	7719	5257			1.67907	1.27671	1.84722	3.37398	2.45322	1.59491	1.3319		0.554189	FALSE
445	3	2	2	5	Desmosomal Protein	D1286	6333	11573	10962	10704	13632	5337	10435			0.99407	1.24518	1.1502	1.79579	2.24024	1.10274	2.64379		0.413376	FALSE
446	3	2	2	6	Desmosomal Protein	D1286	6886	9325	12261	9727	10210	6178	4680			1.08087	1.00331	1.2865	1.63188	1.67788	1.27651	1.18571		0.0670853	FALSE
447	3	2	2	7	Destrin ADF	D8940	7525	12104	12811	8457	8409	7845	5770			1.18117	1.30231	1.34421	1.41881	1.38191	1.62095	1.46187		0.0187904	FALSE
448	3	2	2	8	Destrin ADF	D8940	7272	12050	12292	7077	7891	5994	4745			1.14146	1.2965	1.28975	1.18729	1.29678	1.23849	1.20218		0.003784	FALSE
705	4	3	5	1	Dimethyl Histone H3 diMeLys4	D5692	5227	10540	9731	6455	6711	5645	4856			0.820465	1.13404	1.02104	1.08294	1.10286	1.16638	1.23031		0.0173899	FALSE
706	4	3	5	2	Dimethyl Histone H3 diMeLys4	D5692	5300	10181	9921	5902	6815	5920	4612			0.831924	1.09541	1.04097	0.990166	1.11996	1.2232	1.16849		0.0166919	FALSE
707	4	3	5	3	Dimethyl Histone H3 diMeLys9	D5567	6461	10244	9930	6081	5948	6083	3918			1.01416	1.10219	1.04192	1.0202	0.977476	1.25688	0.992656		0.00931163	FALSE
708	4	3	5	4	Dimethyl Histone H3 diMeLys9	D5567	6451	10319	9822	5883	6488	4926	4129			1.01259	1.11026	1.03058	0.986978	1.06622	1.01782	1.04611		0.00163193	FALSE
449	3	2	3	1	DNASE I	D0188	1511	1163	402	-345	-632	337	121			0.237177	0.125132	0.0421803	-0.0578799	-0.103861	0.0696316	0.0306563		0.0128008	FALSE
450	3	2	3	2	DNASE I	D0188	3192	1657	1218	976	406	330	-11			0.501038	0.178283	0.1278	0.163741	0.0667208	0.0681852	-0.00278694		0.0268802	FALSE
451	3	2	3	3	DNASE II	D1689	577	659	575	-1	228	328	102			0.0905698	0.0709043	0.0603325	-0.000167768	0.0374688	0.067772	0.0258425		0.00096031	FALSE
452	3	2	3	4	DNASE II	D1689	424	1030	525	0	66	381	-8			0.0665539	0.110822	0.0550862	0	0.0108462	0.0787229	-0.00202686		0.00190591	FALSE
453	3	2	3	5	DNMT1	D4567	6678	11823	10931	7245	7460	6825	5025			1.04822	1.27208	1.14695	1.21548	1.22595	1.41019	1.27312		0.0127036	FALSE
454	3	2	3	6	DNMT1	D4567	6388	13224	12017	7631	8397	7070	7182			1.0027	1.42282	1.2609	1.28024	1.37994	1.46082	1.81962		0.0613271	FALSE
455	3	2	3	7	DNMT1	D4692	5186	11446	8459	5495	6809	5312	5101			0.81403	1.23152	0.88757	0.921884	1.11897	1.09758	1.29238		0.0328613	FALSE
456	3	2	3	8	DNMT1	D4692	5088	9755	8699	4977	7302	5554	5027			0.798647	1.04958	0.912752	0.834981	1.19999	1.14758	1.27363		0.034626	FALSE
457	3	2	4	1	DOPA Decarboxylase	D0180	7850	9944	11518	6022	6463	4485	2919			1.23219	1.06991	1.20854	1.0103	1.06211	0.926699	0.739552		0.0284299	FALSE
458	3	2	4	2	DOPA Decarboxylase	D0180	8010	10739	11727	6573	7365	5777	3984			1.2573	1.15545	1.23047	1.10274	1.21034	1.19365	1.00938		0.00731105	FALSE
459	3	2	4	3	DP2	D7438	6160	13063	10669	6527	7696	6527	5074			0.966915	1.4055	1.11946	1.09502	1.26474	1.34862	1.28554		0.024435	FALSE
460	3	2	4	4	DP2	D7438	5958	11000	10172	6033	7756	5850	5099			0.935208	1.18353	1.06731	1.01214	1.2746	1.20874	1.29187		0.018561	FALSE
461	3	2	4	5	DR3	D3563	1514	1036	719	-217	-348	104	63			0.237648	0.111467	0.0754418	-0.0364056	-0.0571892	0.0214887	0.0159615		0.0100859	FALSE
462	3	2	4	6	DR3	D3563	1810	1566	848	370	360	475	-46			0.28411	0.168492	0.0889773	0.0620741	0.0591613	0.0981454	-0.0116545		0.00898968	FALSE
465	3	2	5	1	DR4	D3813	52193	39673	40602	33945	52099	54955	51110			8.19257	4.26857	4.26021	5.69488	8.56179	11.3549	12.9491		11.5419	1
466	3	2	5	2	DR4	D3813	52043	40609	42539	32212	52141	55745	53640			8.16902	4.36927	4.46345	5.40414	8.56869	11.5181	13.5901		12.7343	1
467	3	2	5	3	DR5	D3938	932	1165	1110	-4	445	1253	1355			0.146293	0.125347	0.116468	-0.000671071	0.0731299	0.258897	0.3433		0.0132595	FALSE
468	3	2	5	4	DR5	D3938	818	633	875	-390	163	285	6			0.128399	0.0681068	0.0918103	-0.0654295	0.0267869	0.0588872	0.00152015		0.00404779	FALSE
469	3	2	5	5	DR6	D1564	271	-292	-380	-707	-774	-185	-484			0.042538	-0.0314174	-0.0398719	-0.118612	-0.127197	-0.038225	-0.122625		0.00400817	FALSE
470	3	2	5	6	DR6	D1564	421	431	326	-655	-620	-174	-493			0.066083	0.0463729	0.0342059	-0.109888	-0.101889	-0.0359522	-0.124905		0.00662388	FALSE
471	3	2	5	7	DRAK1	D1314	652	846	926	257	196	338	96			0.102342	0.0910243	0.0971615	0.0431163	0.03221	0.0698382	0.0243224		0.00105577	FALSE
472	3	2	5	8	DRAK1	D1314	713	633	988	-10	283	371	127			0.111917	0.0681068	0.103667	-0.00167768	0.0465073	0.0766567	0.0321764		0.00161045	FALSE
473	3	2	6	1	Dystrophin	D8168	9092	9059	10197	5514	5643	4592	2979			1.42714	0.974692	1.06993	0.925072	0.927353	0.948807	0.754753		0.0435882	FALSE
474	3	2	6	2	Dystrophin	D8168	8927	9409	10663	5312	5731	4942	3075			1.40124	1.01235	1.11883	0.891183	0.941815	1.02113	0.779075		0.039305	FALSE
475	3	2	6	3	Dystrophin	D8043	8855	13958	13743	8263	8852	7333	7195			1.38994	1.50179	1.442	1.38627	1.45471	1.51516	1.82291		0.0224907	FALSE
476	3	2	6	4	Dystrophin	D8043	8967	13647	12979	8307	8891	7472	5788			1.40752	1.46833	1.36184	1.39365	1.46112	1.54388	1.46644		0.00366289	FALSE
1475	8	3	5	3	e Tubulin	T1323	3726	5297	5412	3577	3138	2578	2571			0.584858	0.569924	0.56786	0.600106	0.515689	0.532671	0.651383		0.0019912	FALSE
1476	8	3	5	4	e Tubulin	T1323	3401	5605	5732	4006	3483	3113	2623			0.533844	0.603063	0.601436	0.672078	0.572385	0.643214	0.664558		0.00253482	FALSE
477	3	2	6	5	E2F1	E9026	3789	5571	4400	2340	3183	2783	2471			0.594747	0.599405	0.461675	0.392577	0.523084	0.575029	0.626047		0.00721733	FALSE
478	3	2	6	6	E2F1	E9026	3663	5576	4693	2123	2962	2707	2152			0.574969	0.599943	0.492418	0.356171	0.486766	0.559325	0.545226		0.00670164	FALSE
481	3	3	1	1	E2F1	E8901	12179	17564	15639	12127	12851	10780	8141			1.9117	1.88978	1.64094	2.03452	2.11189	2.22738	2.06259		0.0360175	FALSE
482	3	3	1	2	E2F1	E8901	10187	15482	15015	9697	11812	8700	8976			1.59902	1.66577	1.57546	1.62684	1.94115	1.79761	2.27414		0.0635817	FALSE
483	3	3	1	3	E2F2	E8776	7992	14311	13062	8783	10041	7697	5975			1.25448	1.53977	1.37054	1.4735	1.65011	1.59037	1.51381		0.0180941	FALSE
484	3	3	1	4	E2F2	E8776	8691	14275	12952	7905	9549	7025	5994			1.3642	1.5359	1.359	1.3262	1.56925	1.45152	1.51863		0.00953142	FALSE
485	3	3	1	5	E2F3	E8651	8468	12483	13168	8269	7883	6125	4256			1.32919	1.34309	1.38167	1.38727	1.29547	1.26556	1.07829		0.0112171	FALSE
486	3	3	1	6	E2F3	E8651	8032	12137	13565	8676	7757	6967	4579			1.26076	1.30587	1.42332	1.45555	1.27476	1.43953	1.16013		0.0122904	FALSE
487	3	3	1	7	E2F4	E8526	6447	10377	9554	5932	5113	5216	3959			1.01196	1.1165	1.00246	0.995199	0.840255	1.07774	1.00304		0.00749967	FALSE
488	3	3	1	8	E2F4	E8526	7031	10354	10502	5828	5210	5216	4507			1.10363	1.11403	1.10193	0.977751	0.856195	1.07774	1.14188		0.0102648	FALSE
489	3	3	2	1	E6AP	E8655	5565	9443	8486	5145	5578	4682	3461			0.87352	1.01601	0.890403	0.863166	0.916671	0.967403	0.876872		0.00323625	FALSE
490	3	3	2	2	E6AP	E8655	5553	9665	8818	5312	6008	5408	3787			0.871636	1.03989	0.925238	0.891183	0.987336	1.11741	0.959466		0.00748618	FALSE
491	3	3	2	3	EGF receptor	E3138	5399	9707	9362	5916	5717	4684	2770			0.847463	1.04441	0.982318	0.992515	0.939514	0.967817	0.701801		0.0133294	FALSE
492	3	3	2	4	EGF receptor	E3138	5688	9749	9914	6421	6373	4956	3060			0.892827	1.04893	1.04024	1.07724	1.04732	1.02402	0.775275		0.0122526	FALSE
495	3	3	2	7	Elastin	E4013	6091	10082	10970	6830	7079	5507	3597			0.956084	1.08476	1.15104	1.14585	1.16334	1.13787	0.911328		0.010582	FALSE
496	3	3	2	8	Elastin	E4013	6398	10202	10560	6820	7002	5546	4040			1.00427	1.09767	1.10802	1.14418	1.15069	1.14592	1.02357		0.00360186	FALSE
497	3	3	3	1	ELKS	E4531	7873	13048	14231	7964	8281	6790	4473			1.2358	1.40388	1.4932	1.3361	1.36087	1.40296	1.13327		0.0142558	FALSE
498	3	3	3	2	ELKS	E4531	8449	11867	12653	8200	9183	6697	4646			1.32621	1.27681	1.32763	1.3757	1.50911	1.38375	1.1771		0.0104424	FALSE
499	3	3	3	3	Endothelial Cell Protein C Receptor	E6280	5626	8762	8976	5544	5688	4571	3524			0.883095	0.942736	0.941816	0.930105	0.934748	0.944468	0.892833		0.000647393	FALSE
500	3	3	3	4	Endothelial Cell Protein C Receptor	E6280	5265	9277	9379	5297	5859	4578	3553			0.82643	0.998147	0.984102	0.888666	0.96285	0.945915	0.90018		0.00370431	FALSE
501	3	3	3	5	Endothelial Cells	E9653	6426	8377	9793	5472	5132	4766	3442			1.00867	0.901313	1.02754	0.918026	0.843377	0.98476	0.872058		0.00503831	FALSE
502	3	3	3	6	Endothelial Cells	E9653	6007	8739	9952	5394	5050	4680	3445			0.942899	0.940262	1.04422	0.90494	0.829901	0.96699	0.872818		0.00476594	FALSE
503	3	3	3	7	Endothelin	E0771	7946	14665	13851	8013	8248	6576	4746			1.24726	1.57786	1.45333	1.34432	1.35545	1.35875	1.20244		0.0156543	FALSE
504	3	3	3	8	Endothelin	E0771	7858	14659	13769	8003	8868	7256	4801			1.23344	1.57722	1.44473	1.34265	1.45734	1.49925	1.21637		0.0185289	FALSE
505	3	3	4	1	Epidermal Growth Factor	E2520	13512	18842	19583	13173	13596	7691	4521			2.12093	2.02728	2.05477	2.21001	2.23432	1.58913	1.14543		0.160317	FALSE
506	3	3	4	2	Epidermal Growth Factor	E2520	14368	20336	21023	14732	13178	8587	4863			2.2553	2.18803	2.20586	2.47156	2.16563	1.77426	1.23208		0.170188	FALSE
507	3	3	4	3	Episialin	E0143	5140	7894	8427	5068	5142	4083	2683			0.806809	0.849345	0.884212	0.850247	0.84502	0.843637	0.679759		0.00447895	FALSE
508	3	3	4	4	Episialin	E0143	4765	8739	8644	5000	5240	4284	2882			0.747947	0.940262	0.906981	0.838839	0.861125	0.885168	0.730177		0.00623809	FALSE
493	3	3	2	5	ERK5 BIG MAPKBMK1	E1523	7329	13692	12731	8422	8386	7085	6064			1.15041	1.47317	1.33581	1.41294	1.37813	1.46392	1.53636		0.0157915	FALSE
494	3	3	2	6	ERK5 BIG MAPKBMK1	E1523	7892	14203	12915	8341	8593	7299	6185			1.23878	1.52815	1.35512	1.39935	1.41215	1.50813	1.56702		0.0129904	FALSE
509	3	3	4	5	ERP57	E5031	5658	7239	7982	4813	5736	4152	3047			0.888118	0.778871	0.83752	0.807467	0.942636	0.857894	0.771981		0.00376579	FALSE
510	3	3	4	6	ERP57	E5031	5836	7264	8221	4934	5424	4229	3142			0.916058	0.781561	0.862597	0.827767	0.891363	0.873804	0.79605		0.00248143	FALSE
511	3	3	4	7	Estrogen Receptor	E0521	8475	14832	14840	9487	10184	8146	7105			1.33029	1.59583	1.5571	1.59161	1.67361	1.68314	1.80011		0.0211499	FALSE
512	3	3	4	8	Estrogen Receptor	E0521	7840	15003	14367	9209	9911	8266	6869			1.23062	1.61423	1.50747	1.54497	1.62874	1.70794	1.74032		0.0288534	FALSE
513	3	3	5	1	Estrogen receptor	E1396	7198	13215	13251	8614	9390	7708	6432			1.12985	1.42185	1.39038	1.44515	1.54312	1.59264	1.6296		0.0280237	FALSE
514	3	3	5	2	Estrogen receptor	E1396	7065	13496	13703	9115	9531	7823	6669			1.10897	1.45208	1.4378	1.5292	1.56629	1.6164	1.68964		0.0354023	FALSE
515	3	3	5	3	Exportin T	E1531	4540	4973	5682	3326	3446	4911	2211			0.712629	0.535064	0.59619	0.557996	0.566305	1.01472	0.560174		0.02943	FALSE
516	3	3	5	4	Exportin T	E1531	4431	5413	5582	3645	3574	3240	2510			0.69552	0.582405	0.585697	0.611514	0.58734	0.669455	0.635928		0.00200343	FALSE
517	3	3	5	5	Ezrin	E8897	7221	9470	10561	6437	7141	5497	3765			1.13346	1.01891	1.10812	1.07992	1.17353	1.1358	0.953892		0.00581215	FALSE
518	3	3	5	6	Ezrin	E8897	7551	9257	10215	6604	7262	5645	5361			1.18526	0.995995	1.07182	1.10794	1.19341	1.16638	1.35825		0.0130405	FALSE
519	3	3	5	7	F1A	F3428	1766	1735	2149	844	875	661	608			0.277203	0.186675	0.225486	0.141596	0.143795	0.136577	0.154042		0.00281716	FALSE
520	3	3	5	8	F1A	F3428	1559	1688	1886	909	806	604	175			0.244711	0.181618	0.197891	0.152501	0.132456	0.1248	0.0443376		0.00404376	FALSE
521	3	3	6	1	FADD	F8053	5345	7827	7882	4739	5277	4494	3555			0.838987	0.842136	0.827027	0.795052	0.867206	0.928559	0.900687		0.0020691	FALSE
522	3	3	6	2	FADD	F8053	5773	7959	8013	4950	5215	4624	3355			0.906169	0.856338	0.840773	0.830451	0.857017	0.955419	0.850016		0.00196203	FALSE
525	3	3	6	5	FAK Phospho pSer772	F9051	1108	1256	751	351	365	103	-244			0.173919	0.135138	0.0787995	0.0588865	0.059983	0.021282	-0.0618193		0.00583536	FALSE
526	3	3	6	6	FAK Phospho pSer772	F9051	1170	1639	926	242	247	61	354			0.183651	0.176346	0.0971615	0.0405998	0.0405912	0.0126039	0.0896887		0.00452219	FALSE
529	3	4	1	1	FAK Phospho pSer910	F9301	3000	2143	2707	2839	5492	3408	1249			0.4709	0.230573	0.284035	0.476293	0.902538	0.704167	0.316444		0.0593606	FALSE
530	3	4	1	2	FAK Phospho pSer910	F9301	1532	2513	2803	703	1112	679	980			0.240473	0.270383	0.294108	0.117941	0.182743	0.140296	0.248291		0.00451793	FALSE
531	3	4	1	3	FAK pTyr397	F7926	3192	5325	4452	2676	3433	3909	2220			0.501038	0.572937	0.467131	0.448947	0.564169	0.807685	0.562454		0.0143283	FALSE
532	3	4	1	4	FAK pTyr397	F7926	3010	5291	5552	2852	2255	2136	1536			0.47247	0.569278	0.58255	0.478474	0.37058	0.441344	0.389158		0.00663585	FALSE
533	3	4	1	5	FAK pTyr577	F8926	1245	3442	4137	4489	2773	2690	3065			0.195424	0.370338	0.434079	0.75311	0.455706	0.555813	0.776542		0.0432169	FALSE
534	3	4	1	6	FAK pTyr577	F8926	492	1305	1114	359	689	690	331			0.0772276	0.14041	0.116888	0.0602287	0.113228	0.142569	0.0838615		0.00101615	FALSE
535	3	4	1	7	Falkor PHD1	F5303	8260	15295	16174	8369	7991	6397	4166			1.29655	1.64565	1.69707	1.40405	1.31322	1.32176	1.05549		0.0485048	FALSE
536	3	4	1	8	Falkor PHD1	F5303	8859	15142	16083	8930	7768	6895	5237			1.39057	1.62918	1.68753	1.49817	1.27657	1.42466	1.32684		0.0232119	FALSE
569	3	4	6	1	FANCD2	F0305	8096	16169	13348	9026	8678	7360	5948			1.2708	1.73968	1.40055	1.51427	1.42612	1.52074	1.50697		0.0206539	FALSE
570	3	4	6	2	FANCD2	F0305	8031	16828	13322	10244	8852	7074	5999			1.2606	1.81059	1.39783	1.71861	1.45471	1.46164	1.51989		0.0356224	FALSE
537	3	4	2	1	Fas CD95 Apo1	F4424	2486	9931	10365	5767	5341	5004	3516			0.390219	1.06851	1.08756	0.967517	0.877723	1.03394	0.890806		0.0577486	FALSE
538	3	4	2	2	Fas CD95 Apo1	F4424	5741	10360	9812	6006	5749	5004	3287			0.901146	1.11467	1.02953	1.00761	0.944773	1.03394	0.832787		0.00889819	FALSE
539	3	4	2	3	Fas Ligand	F2051	6881	11763	11120	6596	6577	5477	4776			1.08009	1.26562	1.16678	1.1066	1.08084	1.13167	1.21004		0.00485588	FALSE
540	3	4	2	4	Fas Ligand	F2051	2835	11415	10749	3337	2569	5052	4547			0.445001	1.22818	1.12785	0.559841	0.422181	1.04385	1.15202		0.130024	FALSE
541	3	4	2	5	Fas Ligand	F1926	6076	11073	8388	5458	5843	4339	4373			0.95373	1.19139	0.88012	0.915677	0.960221	0.896532	1.10793		0.0138193	FALSE
542	3	4	2	6	Fas Ligand	F1926	2213	11689	8532	1866	2276	4248	4494			0.347367	1.25766	0.895229	0.313055	0.374031	0.87773	1.13859		0.156702	FALSE
543	3	4	2	7	FBI1 PAKEMON	F9429	1845	5028	4666	2254	4454	1906	756			0.289604	0.540981	0.489585	0.378149	0.731957	0.393821	0.191539		0.0312688	FALSE
544	3	4	2	8	FBI1 PAKEMON	F9429	2463	4889	4583	2359	2302	2337	1517			0.386609	0.526026	0.480876	0.395764	0.378304	0.482875	0.384344		0.00372152	FALSE
545	3	4	3	1	Fibroblast Growth Factor9	F1672	3575	6537	8014	2607	2905	2315	1368			0.561156	0.70334	0.840878	0.437371	0.477399	0.47833	0.346594		0.0287852	FALSE
546	3	4	3	2	Fibroblast Growth Factor9	F1672	3428	6875	5966	3124	2982	2782	1397			0.538082	0.739707	0.625989	0.524107	0.490053	0.574822	0.353941		0.0142038	FALSE
547	3	4	3	3	Fibronectin	F0791	7374	12232	12546	7643	7394	5957	4273			1.15747	1.31609	1.3164	1.28225	1.21511	1.23085	1.0826		0.00746735	FALSE
548	3	4	3	4	Fibronectin	F0791	7331	12111	12595	7600	7703	5921	4471			1.15072	1.30307	1.32154	1.27504	1.26589	1.22341	1.13276		0.00537696	FALSE
549	3	4	3	5	Fibronectin	F3648	6024	12678	12063	6443	7340	5095	4450			0.945568	1.36407	1.26572	1.08093	1.20623	1.05274	1.12744		0.0198177	FALSE
550	3	4	3	6	Fibronectin	F3648	6529	13420	11273	6331	7085	4917	4610			1.02484	1.44391	1.18283	1.06214	1.16433	1.01596	1.16798		0.0215534	FALSE
551	3	4	3	7	Fibronectin	F7387	6484	11535	11734	6695	6714	5694	4012			1.01777	1.24109	1.2312	1.12321	1.10336	1.1765	1.01647		0.00849768	FALSE
552	3	4	3	8	Fibronectin	F7387	6383	10934	12061	6532	7281	6038	4586			1.00192	1.17643	1.26551	1.09586	1.19654	1.24758	1.1619		0.00823688	FALSE
553	3	4	4	1	Filamin	F1888	12625	17454	21359	11488	11614	8671	6411			1.98171	1.87794	2.24112	1.92732	1.90861	1.79162	1.62428		0.0352862	FALSE
554	3	4	4	2	Filamin	F1888	13506	17270	18917	11321	10732	8771	6591			2.11999	1.85814	1.98489	1.8993	1.76366	1.81228	1.66988		0.0218889	FALSE
555	3	4	4	3	Filensin	F1043	7823	11912	13500	8077	7484	6215	4202			1.22795	1.28166	1.4165	1.35506	1.2299	1.28415	1.06461		0.012411	FALSE
556	3	4	4	4	Filensin	F1043	7507	11582	13434	7922	7543	6030	4522			1.17835	1.24615	1.40958	1.32906	1.23959	1.24593	1.14568		0.00793153	FALSE
557	3	4	4	5	FKHR FOXO1a	F6928	6800	10631	12199	6471	6386	5362	3776			1.06737	1.14383	1.27999	1.08563	1.04946	1.10791	0.956679		0.00978929	FALSE
558	3	4	4	6	FKHR FOXO1a	F6928	6902	10319	11560	6364	6071	5188	3814			1.08338	1.11026	1.21295	1.06767	0.997689	1.07195	0.966307		0.00636088	FALSE
561	3	4	5	1	FKHRL1	F1304	3872	8722	6087	3855	4194	4033	4144			0.607775	0.938432	0.638685	0.646745	0.689229	0.833306	1.04991		0.0293296	FALSE
562	3	4	5	2	FKHRL1	F1304	4198	8220	6189	3723	3831	4712	3247			0.658946	0.88442	0.649387	0.6246	0.629575	0.973602	0.822653		0.0203299	FALSE
559	3	4	4	7	FKHRL1 FOXO3a	F2178	6155	9449	9471	5693	5698	4846	4319			0.96613	1.01665	0.993755	0.955102	0.936392	1.00129	1.09425		0.0027035	FALSE
560	3	4	4	8	FKHRL1 FOXO3a	F2178	5903	9819	9268	5494	6251	4979	4356			0.926575	1.05646	0.972455	0.921717	1.02727	1.02877	1.10363		0.004597	FALSE
563	3	4	5	3	FLIPg d	F9925	2379	4691	3984	2547	2841	3229	1606			0.373424	0.504722	0.418025	0.427305	0.466881	0.667182	0.406893		0.0096394	FALSE
564	3	4	5	4	FLIPg d	F9925	2396	4156	3719	2454	3221	3964	1852			0.376092	0.44716	0.39022	0.411702	0.529329	0.819049	0.469219		0.0235209	FALSE
523	3	3	6	3	Focal Adhesion Kinase pp125FAK	F2918	7629	12896	11975	7567	7938	6739	5976			1.1975	1.38753	1.25649	1.2695	1.30451	1.39242	1.51407		0.0113895	FALSE
524	3	3	6	4	Focal Adhesion Kinase pp125FAK	F2918	7418	13617	12194	7958	8511	6869	5926			1.16438	1.4651	1.27947	1.3351	1.39867	1.41929	1.5014		0.0135257	FALSE
565	3	4	5	5	FOXC2	F1054	2541	6111	4487	2228	2302	2824	1491			0.398852	0.657505	0.470803	0.373787	0.378304	0.5835	0.377757		0.0131545	FALSE
566	3	4	5	6	FOXC2	F1054	2669	6261	4815	2456	2203	2845	1665			0.418944	0.673644	0.505219	0.412038	0.362034	0.587839	0.421841		0.012557	FALSE
567	3	4	5	7	FOXP2	F6304	6602	13365	11871	6799	7097	6339	4937			1.03629	1.43799	1.24558	1.14065	1.1663	1.30978	1.25083		0.0166317	FALSE
568	3	4	5	8	FOXP2	F6304	6792	14309	11569	6993	7379	6927	5063			1.06612	1.53956	1.21389	1.1732	1.21264	1.43127	1.28275		0.0260141	FALSE
573	3	4	6	5	FRS2	F9052	9719	12853	13472	8524	7848	5733	4522			1.52556	1.3829	1.41356	1.43005	1.28972	1.18456	1.14568		0.0190388	FALSE
574	3	4	6	6	FRS2	F9052	9875	11953	11946	7601	7640	5520	4298			1.55005	1.28607	1.25345	1.2752	1.25553	1.14055	1.08893		0.0214176	FALSE
571	3	4	6	3	FXR2	F1554	3049	6037	4383	2154	2707	3113	2025			0.478592	0.649543	0.459891	0.361372	0.44486	0.643214	0.51305		0.0111674	FALSE
572	3	4	6	4	FXR2	F1554	3029	5098	3934	2467	2980	2841	2214			0.475452	0.548513	0.412779	0.413883	0.489724	0.587013	0.560934		0.00489165	FALSE
577	4	1	1	1	G9a Methyltransferase	G6919	10991	2456	3954	1751	878	1556	200			1.72522	0.26425	0.414878	0.293761	0.144288	0.321504	0.0506716		0.325863	FALSE
578	4	1	1	2	G9a Methyltransferase	G6919	9731	3149	4017	2059	2004	1575	790			1.52744	0.338813	0.421488	0.345434	0.329331	0.325429	0.200153		0.210194	FALSE
581	4	1	1	5	GAD 65	G5038	9223	9977	11330	6260	7031	6073	4477			1.4477	1.07346	1.18881	1.05023	1.15545	1.25481	1.13428		0.0179897	FALSE
582	4	1	1	6	GAD 65	G5038	7216	13048	12727	8130	10274	6757	5282			1.13267	1.40388	1.33539	1.36395	1.6884	1.39614	1.33824		0.0268504	FALSE
585	4	1	2	1	GADD153	G6916	6279	7769	6971	4471	6056	5708	4652			0.985594	0.835896	0.73144	0.75009	0.995224	1.1794	1.17862		0.0348249	FALSE
586	4	1	2	2	GADD153	G6916	6351	8557	8249	5106	6538	5087	4875			0.996896	0.920679	0.865535	0.856623	1.07443	1.05109	1.23512		0.0180618	FALSE
587	4	1	2	3	GAP1IP4BP	G6666	6466	7410	8965	5315	5827	5472	3918			1.01495	0.797269	0.940662	0.891686	0.957591	1.13063	0.992656		0.0107876	FALSE
588	4	1	2	4	GAP1IP4BP	G6666	6370	6649	8818	5195	5556	4794	3709			0.999878	0.715391	0.925238	0.871554	0.913056	0.990545	0.939704		0.0091683	FALSE
589	4	1	2	5	GAPDH	G8795	5888	5183	6397	3308	3392	3240	1927			0.92422	0.557658	0.671212	0.554976	0.557431	0.669455	0.488221		0.0210042	FALSE
590	4	1	2	6	GAPDH	G8795	7233	5644	6529	4452	3980	3315	1933			1.13534	0.607259	0.685062	0.746902	0.654061	0.684951	0.489741		0.0409277	FALSE
1533	8	4	6	5	GAPDH	G8795	3125	2366	3053	917	1098	906	513			0.490521	0.254567	0.320339	0.153843	0.180442	0.187199	0.129973		0.0158495	FALSE
1534	8	4	6	6	GAPDH	G8795	3768	2417	3434	1463	915	918	335			0.591451	0.260054	0.360316	0.245444	0.150368	0.189679	0.0848749		0.0278692	FALSE
591	4	1	2	7	GATA1	G0290	6044	6097	7082	3613	4023	3952	3788			0.948707	0.655999	0.743086	0.606145	0.661127	0.816569	0.95972		0.0204201	FALSE
592	4	1	2	8	GATA1	G0290	5370	5673	5767	2977	3629	3309	2846			0.842911	0.610379	0.605109	0.499445	0.596379	0.683712	0.721056		0.012086	FALSE
593	4	1	3	1	Gelsolin	G4896	6407	11312	13010	7260	7781	7436	6349			1.00569	1.2171	1.36509	1.21799	1.27871	1.53644	1.60857		0.0422713	FALSE
594	4	1	3	2	Gelsolin	G4896	7186	11933	13093	7382	7121	7143	6263			1.12796	1.28392	1.3738	1.23846	1.17024	1.4759	1.58678		0.0275975	FALSE
595	4	1	3	3	Gemin 2	G6669	6910	10010	10989	5818	6797	6004	4487			1.08464	1.07701	1.15303	0.976073	1.117	1.24056	1.13682		0.00655001	FALSE
596	4	1	3	4	Gemin 2	G6669	6851	10426	10395	6010	6342	6150	4547			1.07538	1.12177	1.09071	1.00828	1.04222	1.27072	1.15202		0.00737257	FALSE
597	4	1	3	5	Gemin3	G6544	3614	3159	4292	2302	3000	2585	2414			0.567278	0.339889	0.450343	0.386202	0.493011	0.534117	0.611606		0.00954541	FALSE
598	4	1	3	6	Gemin3	G6544	3538	4261	4657	2762	2819	2563	1960			0.555348	0.458457	0.488641	0.463375	0.463266	0.529572	0.496581		0.00136818	FALSE
601	4	1	4	1	GFAP	G3893	2320	1691	1867	926	1297	1559	1110			0.364163	0.181941	0.195897	0.155353	0.213145	0.322123	0.281227		0.00614982	FALSE
602	4	1	4	2	GFAP	G3893	2295	2339	2352	663	1305	1756	1220			0.360239	0.251662	0.246786	0.11123	0.21446	0.362828	0.309097		0.00788236	FALSE
599	4	1	3	7	GFAP Glial Fibrillary Acidic Protein	G9269	6336	11327	12551	6547	8377	7203	5964			0.994541	1.21871	1.31693	1.09838	1.37665	1.4883	1.51103		0.0375687	FALSE
600	4	1	3	8	GFAP Glial Fibrillary Acidic Protein	G9269	5860	12741	12669	6858	8065	6348	5112			0.919825	1.37085	1.32931	1.15055	1.32538	1.31164	1.29517		0.0251669	FALSE
605	4	1	4	5	Glutamate receptor NMDAR 2a	G9038	2551	4697	4652	2338	3290	2185	2800			0.400422	0.505368	0.488116	0.392241	0.540668	0.451469	0.709402		0.0115891	FALSE
606	4	1	4	6	Glutamate receptor NMDAR 2a	G9038	2856	4562	4165	2145	2566	2078	2068			0.448297	0.490843	0.437017	0.359862	0.421688	0.42936	0.523944		0.00274042	FALSE
579	4	1	1	3	Glutamic Acid Decarboxylase 65	G4913	10896	7411	9416	5241	6536	5400	4061			1.71031	0.797377	0.987984	0.879271	1.07411	1.11576	1.02889		0.0882815	FALSE
580	4	1	1	4	Glutamic Acid Decarboxylase 65	G4913	9598	9671	10125	6772	6240	5249	4659			1.50657	1.04054	1.06238	1.13612	1.02546	1.08456	1.18039		0.0279467	FALSE
583	4	1	1	7	Glutamic Acid Decarboxylase GAD65 67	G5163	12454	12192	15394	9136	8955	7455	5952			1.95486	1.31178	1.61523	1.53273	1.47164	1.54037	1.50799		0.0386987	FALSE
584	4	1	1	8	Glutamic Acid Decarboxylase GAD65 67	G5163	11928	11927	14250	8929	8500	6947	6141			1.8723	1.28327	1.4952	1.498	1.39686	1.4354	1.55587		0.0338904	FALSE
607	4	1	4	7	Glutamine Syntethase	G2781	5690	9609	10027	5849	7095	5135	4832			0.893141	1.03387	1.05209	0.981274	1.16597	1.061	1.22423		0.0121626	FALSE
608	4	1	4	8	Glutamine Syntethase	G2781	6671	9301	10248	6397	7393	5902	4923			1.04713	1.00073	1.07528	1.07321	1.21494	1.21948	1.24728		0.00977158	FALSE
611	4	1	5	3	Glycogen Synthase Kinase3	G4414	7530	7884	9757	3672	4892	4795	2945			1.18196	0.848269	1.02376	0.616044	0.803936	0.990752	0.746139		0.0363547	FALSE
612	4	1	5	4	Glycogen Synthase Kinase3	G4414	8320	10060	11608	6612	7211	5734	4503			1.30596	1.08239	1.21798	1.10928	1.18503	1.18477	1.14087		0.00554243	FALSE
613	4	1	5	5	Glycogen Synthase Kinase3 GSK3	G6414	5553	6543	8842	4114	4015	2911	2090			0.871636	0.703986	0.927756	0.690197	0.659813	0.601476	0.529518		0.0201355	FALSE
614	4	1	5	6	Glycogen Synthase Kinase3 GSK3	G6414	6036	7398	8789	4733	4365	3755	2086			0.947451	0.795978	0.922195	0.794045	0.717331	0.775865	0.528505		0.0193069	FALSE
609	4	1	5	1	Glycogen Synthase Kinase3b	G7914	10584	13391	14711	6925	7736	6650	5147			1.66134	1.44079	1.54357	1.16179	1.27131	1.37404	1.30403		0.0289156	FALSE
610	4	1	5	2	Glycogen Synthase Kinase3b	G7914	10601	12622	14826	6719	7321	6777	4769			1.664	1.35805	1.55563	1.12723	1.20311	1.40028	1.20826		0.0390225	FALSE
1105	6	4	1	1	gParvin	P5746	10923	10947	9535	4753	4806	3894	2779			1.71455	1.17783	1.00047	0.797401	0.789803	0.804585	0.704082		0.125528	FALSE
1106	6	4	1	2	gParvin	P5746	9746	11495	9632	5630	4262	3670	2436			1.5298	1.23679	1.01065	0.944533	0.700404	0.758302	0.61718		0.104804	FALSE
615	4	1	5	7	GRANZYME B	G1044	7939	12187	12126	6685	7792	5293	4682			1.24616	1.31124	1.27233	1.12153	1.28051	1.09365	1.18622		0.00701632	FALSE
616	4	1	5	8	GRANZYME B	G1044	8436	11825	12550	6203	7356	6076	5407			1.32417	1.2723	1.31682	1.04066	1.20886	1.25543	1.36991		0.0116961	FALSE
617	4	1	6	1	Grb2	G2791	7611	13034	15386	8093	8252	7148	4830			1.19467	1.40238	1.61439	1.35775	1.35611	1.47693	1.22372		0.0207511	FALSE
618	4	1	6	2	Grb2	G2791	8316	14164	16935	9195	8770	7416	5573			1.30534	1.52396	1.77692	1.54263	1.44123	1.53231	1.41196		0.0215084	FALSE
619	4	1	6	3	GRK2	G7670	4657	6839	7747	4297	4101	4451	3243			0.730994	0.735833	0.812862	0.720898	0.673946	0.919674	0.82164		0.00685614	FALSE
620	4	1	6	4	GRK2	G7670	5390	5660	6853	4183	5250	4387	3491			0.846051	0.60898	0.719058	0.701773	0.862769	0.90645	0.884472		0.0127512	FALSE
603	4	1	4	3	Growth Factor Independence1	G6670	12974	20173	25673	12132	12189	7218	4641			2.03649	2.17049	2.69377	2.03536	2.0031	1.4914	1.17583		0.238128	FALSE
604	4	1	4	4	Growth Factor Independence1	G6670	13289	23594	32590	15531	16103	11335	6353			2.08593	2.53857	3.41954	2.6056	2.64632	2.34206	1.60958		0.309957	FALSE
621	4	1	6	5	GRP1	G6541	6734	6997	8229	4863	4762	4174	2840			1.05701	0.752833	0.863437	0.815855	0.782572	0.86244	0.719536		0.0123399	FALSE
622	4	1	6	6	GRP1	G6541	6824	7618	8608	4873	5008	4460	2699			1.07114	0.819649	0.903204	0.817533	0.822999	0.921533	0.683813		0.0143366	FALSE
625	4	2	1	1	GRP75	G4170	13094	2604	2486	2516	4038	2321	3188			2.05532	0.280174	0.260846	0.422104	0.663592	0.479569	0.807705		0.390677	FALSE
626	4	2	1	2	GRP75	G4170	19968	7376	6510	9086	11297	4015	4924			3.13431	0.793611	0.683069	1.52434	1.85651	0.829587	1.24753		0.741947	FALSE
627	4	2	1	3	GRP78 BiP	G8918	13233	27731	29556	40261	44369	38501	38927			2.07714	2.98368	3.10119	6.7545	7.29146	7.95515	9.86246		8.88526	1
628	4	2	1	4	GRP78 BiP	G8918	8221	13727	17956	19605	28428	16238	15433			1.29042	1.47694	1.88405	3.28909	4.67177	3.35513	3.91007		1.69007	FALSE
629	4	2	1	5	GRP94	G4420	1590	1026	1323	1480	1996	1462	1192			0.249577	0.110391	0.138817	0.248296	0.328016	0.302081	0.302003		0.00710702	FALSE
630	4	2	1	6	GRP94	G4420	3738	1610	1380	1062	982	914	247			0.586742	0.173226	0.144798	0.178169	0.161379	0.188852	0.0625794		0.0288334	FALSE
1469	8	3	4	5	gTubulin	T5326	4132	4601	5348	3324	3379	2653	1964			0.648587	0.495039	0.561145	0.55766	0.555294	0.548168	0.497595		0.00261244	FALSE
1470	8	3	4	6	gTubulin	T5326	4433	4883	5699	4083	3342	2924	3339			0.695834	0.52538	0.597974	0.684996	0.549214	0.604162	0.845962		0.0119856	FALSE
1471	8	3	4	7	gTubulin	T3559	14764	12886	14187	9319	8774	7564	6417			2.31746	1.38645	1.48859	1.56343	1.44189	1.56289	1.6258		0.0993616	FALSE
1472	8	3	4	8	gTubulin	T3559	11406	12564	13729	8768	8036	7272	5191			1.79036	1.35181	1.44053	1.47099	1.32061	1.50255	1.31518		0.027241	FALSE
1473	8	3	5	1	gTubulin	T3320	7029	10999	11778	7208	7297	7141	3994			1.10332	1.18342	1.23582	1.20927	1.19917	1.47549	1.01191		0.0203689	FALSE
1474	8	3	5	2	gTubulin	T3320	7146	10831	11488	7821	7637	6973	4985			1.12168	1.16535	1.20539	1.31211	1.25504	1.44077	1.26299		0.011007	FALSE
631	4	2	1	7	hABH1	A8103	6985	6701	8985	7637	6494	4592	2865			1.09641	0.720986	0.942761	1.28124	1.0672	0.948807	0.72587		0.0408489	FALSE
632	4	2	1	8	hABH1	A8103	5974	6747	9299	9073	11985	5351	3674			0.937719	0.725935	0.975708	1.52216	1.96958	1.10563	0.930837		0.185585	FALSE
633	4	2	2	1	hABH2	A8228	5067	5256	7029	5542	9448	3851	4286			0.79535	0.565513	0.737525	0.929769	1.55266	0.795701	1.08589		0.102957	FALSE
634	4	2	2	2	hABH2	A8228	5321	6497	6696	6772	4516	4102	2136			0.83522	0.699036	0.702585	1.13612	0.742145	0.847563	0.541172		0.0341972	FALSE
635	4	2	2	3	hABH3	A8353	5374	4707	4584	3241	2199	2352	5571			0.843539	0.506444	0.480981	0.543736	0.361377	0.485975	1.41146		0.131159	FALSE
636	4	2	2	4	hABH3	A8353	6501	4453	5110	4101	3782	2891	1915			1.02044	0.479115	0.536172	0.688016	0.621522	0.597344	0.48518		0.0349076	FALSE
639	4	2	2	7	HAT1	H7161	2769	5599	5905	5457	11430	4700	4620			0.434641	0.602417	0.619588	0.915509	1.87837	0.971123	1.17051		0.234539	FALSE
640	4	2	2	8	HAT1	H7161	2895	5100	4245	3815	3661	3480	2615			0.454419	0.548728	0.445411	0.640034	0.601637	0.719044	0.662531		0.0108433	FALSE
637	4	2	2	5	hBRM hSNF2a	H9787	2238	1227	1820	537	1188	574	283			0.351292	0.132017	0.190965	0.0900913	0.195232	0.118601	0.0717003		0.00897432	FALSE
638	4	2	2	6	hBRM hSNF2a	H9787	2574	1782	2506	2206	3007	3332	167			0.404032	0.191732	0.262945	0.370096	0.494161	0.688464	0.0423108		0.0443269	FALSE
641	4	2	3	1	HDAC1	H3284	5762	10416	11085	6910	6671	5330	3355			0.904442	1.1207	1.16311	1.15928	1.09629	1.10129	0.850016		0.0158993	FALSE
642	4	2	3	2	HDAC1	H3284	5698	11352	10960	7839	14830	10398	6717			0.894397	1.2214	1.14999	1.31513	2.43712	2.14845	1.7018		0.32018	FALSE
643	4	2	3	3	HDAC1	H6287	8245	11027	13981	11419	8397	5180	2732			1.29419	1.18644	1.46697	1.91574	1.37994	1.0703	0.692174		0.141214	FALSE
644	4	2	3	4	HDAC1	H6287	11337	13044	16070	13572	10046	5899	3502			1.77953	1.40345	1.68616	2.27695	1.65093	1.21886	0.887259		0.196635	FALSE
673	4	3	1	1	HDAC10	H3413	18464	7121	9449	13174	14149	7961	4704			2.89823	0.766175	0.991446	2.21017	2.3252	1.64492	1.1918		0.619994	FALSE
674	4	3	1	2	HDAC10	H3413	8736	12300	22497	18976	19198	10945	6666			1.37126	1.3234	2.36052	3.18356	3.15494	2.26148	1.68888		0.604146	FALSE
675	4	3	1	3	HDAC11	H2913	3326	5553	8062	5287	5834	4337	2158			0.522071	0.597468	0.845914	0.886989	0.958741	0.896119	0.546746		0.0349027	FALSE
676	4	3	1	4	HDAC11	H2913	6864	6818	17465	4647	6703	4703	2219			1.07742	0.733574	1.83253	0.779617	1.10155	0.971742	0.562201		0.170158	FALSE
645	4	2	3	5	HDAC2	H3159	6410	12306	13395	16849	10795	7302	5710			1.00616	1.32405	1.40548	2.82672	1.77402	1.50875	1.44667		0.338732	FALSE
646	4	2	3	6	HDAC2	H3159	5088	10743	11427	7417	8317	7910	4857			0.798647	1.15588	1.19899	1.24433	1.36679	1.63438	1.23056		0.0624843	FALSE
647	4	2	3	7	HDAC2	H2663	4151	5267	4823	3930	2640	1968	4057			0.651569	0.566696	0.506058	0.659328	0.433849	0.406632	1.02787		0.0439666	FALSE
648	4	2	3	8	HDAC2	H2663	4787	5984	7187	2904	3535	4828	1253			0.7514	0.643841	0.754104	0.487198	0.580931	0.99757	0.317457		0.0472964	FALSE
649	4	2	4	1	HDAC3	H6537	4554	9393	7868	4927	6978	5075	4326			0.714827	1.01063	0.825558	0.826592	1.14674	1.04861	1.09603		0.0265668	FALSE
650	4	2	4	2	HDAC3	H6537	4718	8284	7856	3924	3913	6250	3580			0.740569	0.891306	0.824299	0.658321	0.64305	1.29139	0.907021		0.0486632	FALSE
651	4	2	4	3	HDAC3	H3034	5571	6694	8361	4261	4070	3722	1904			0.874462	0.720232	0.877287	0.714859	0.668851	0.769046	0.482393		0.0182432	FALSE
652	4	2	4	4	HDAC3	H3034	5490	8139	9167	4963	5606	4888	3131			0.861747	0.875705	0.961857	0.832632	0.921273	1.00997	0.793263		0.00568089	FALSE
653	4	2	4	5	HDAC4	H9411	2397	4510	3632	1730	2292	2635	2280			0.376249	0.485248	0.381091	0.290238	0.37666	0.544449	0.577656		0.0109243	FALSE
654	4	2	4	6	HDAC4	H9411	2297	4411	3514	1708	2343	2100	1652			0.360553	0.474596	0.36871	0.286547	0.385041	0.433906	0.418547		0.00365765	FALSE
655	4	2	4	7	HDAC4	H9536	3863	5132	4597	1611	2192	2482	2209			0.606363	0.552171	0.482345	0.270274	0.360226	0.512835	0.559668		0.0144834	FALSE
656	4	2	4	8	HDAC4	H9536	3721	4123	5234	1505	2131	2762	1528			0.584073	0.443609	0.549183	0.252491	0.350202	0.570689	0.387131		0.0158865	FALSE
659	4	2	5	3	HDAC5	H4538	2027	1480	1137	-757	-647	-163	-697			0.318172	0.159239	0.119301	-0.127	-0.106326	-0.0336794	-0.17659		0.0328711	FALSE
660	4	2	5	4	HDAC5	H4538	2158	1803	2076	618	44	782	92			0.338734	0.193991	0.217827	0.103681	0.00723082	0.161578	0.0233089		0.0134779	FALSE
661	4	2	5	5	HDAC5	H8163	1910	1645	2253	839	472	447	202			0.299806	0.176992	0.236398	0.140757	0.077567	0.09236	0.0511783		0.00816093	FALSE
662	4	2	5	6	HDAC5	H8163	2117	1823	2814	1180	219	663	-360			0.332299	0.196143	0.295262	0.197966	0.0359898	0.13699	-0.0912088		0.0216175	FALSE
663	4	2	5	7	HDAC6	H2287	3674	3365	4177	1819	1668	1296	878			0.576696	0.362053	0.438276	0.30517	0.274114	0.267782	0.222448		0.0150208	FALSE
664	4	2	5	8	HDAC6	H2287	4875	3503	3939	2096	2097	2098	1114			0.765213	0.376901	0.413304	0.351641	0.344614	0.433493	0.282241		0.0250804	FALSE
665	4	2	6	1	HDAC7	H2537	672	1081	529	-446	413	268	892			0.105482	0.116309	0.0555059	-0.0748245	0.0678711	0.0553747	0.225995		0.00809942	FALSE
666	4	2	6	2	HDAC7	H2537	590	689	502	-513	-356	-162	72			0.0926104	0.0741321	0.0526729	-0.0860649	-0.0585039	-0.0334727	0.0182418		0.00477034	FALSE
667	4	2	6	3	HDAC7	H6663	2874	4172	2118	882	224	770	512			0.451122	0.448881	0.222233	0.147971	0.0368115	0.159099	0.129719		0.0259949	FALSE
668	4	2	6	4	HDAC7	H6663	3557	2554	2633	1156	494	1270	621			0.558331	0.274794	0.27627	0.19394	0.0811824	0.26241	0.157335		0.0227225	FALSE
669	4	2	6	5	HDAC8	H6412	2864	2525	2305	1658	2156	5501	2274			0.449553	0.271674	0.241855	0.278159	0.35431	1.13663	0.576136		0.0995994	FALSE
670	4	2	6	6	HDAC8	H6412	3174	2460	2340	1658	1292	906	118			0.498212	0.264681	0.245527	0.278159	0.212323	0.187199	0.0298962		0.0193803	FALSE
677	4	3	1	5	HDRP MITR	H9163	4779	9271	10061	7523	9996	9939	18082			0.750144	0.997501	1.05566	1.26212	1.64271	2.05361	4.58122		1.73406	FALSE
678	4	3	1	6	HDRP MITR	H9163	4840	10036	10320	6455	8831	7581	5353			0.759719	1.07981	1.08284	1.08294	1.45126	1.5664	1.35622		0.0762412	FALSE
679	4	3	1	7	Heat Shock Factor 1	H4163	1622	3252	4108	1168	2016	2134	647			0.2546	0.349895	0.431036	0.195953	0.331303	0.440931	0.163923		0.0118753	FALSE
680	4	3	1	8	Heat Shock Factor 1	H4163	1767	4110	4388	2324	2434	2558	1295			0.27736	0.44221	0.460416	0.389892	0.399996	0.528539	0.328098		0.00702767	FALSE
681	4	3	2	1	Heat Shock Factor 2	H6788	2898	7362	7726	4724	5428	4672	3791			0.45489	0.792105	0.810659	0.792535	0.892021	0.965337	0.96048		0.0300383	FALSE
682	4	3	2	2	Heat Shock Factor 2	H6788	3060	8079	7827	5362	6042	4714	3716			0.480318	0.86925	0.821256	0.899571	0.992924	0.974015	0.941478		0.0307292	FALSE
693	4	3	3	5	Heat Shock Protein 110	H7412	3346	8822	8264	4848	6430	7596	10022			0.525211	0.949192	0.867109	0.813339	1.05669	1.5695	2.53915		0.454676	FALSE
694	4	3	3	6	Heat Shock Protein 110	H7412	3824	8133	8384	5221	5403	5153	6062			0.600241	0.87506	0.8797	0.875916	0.887912	1.06472	1.53586		0.0829887	FALSE
695	4	3	3	7	Heat Shock Protein 110	H7287	2599	5688	7265	3875	2602	2250	1091			0.407957	0.611993	0.762288	0.6501	0.427605	0.464899	0.276413		0.0278898	FALSE
696	4	3	3	8	Heat Shock Protein 110	H7287	3151	6055	6716	4173	3667	2465	6304			0.494602	0.65148	0.704683	0.700095	0.602623	0.509323	1.59717		0.146134	FALSE
683	4	3	2	3	Heat Shock Protein 25	H0148	2098	4338	4472	2470	2857	2528	1563			0.329316	0.466742	0.469229	0.414387	0.469511	0.52234	0.395998		0.00400684	FALSE
684	4	3	2	4	Heat Shock Protein 25	H0148	2154	4517	5325	3599	3504	3178	2829			0.338106	0.486001	0.558731	0.603796	0.575836	0.656644	0.716749		0.0151263	FALSE
685	4	3	2	5	Heat Shock Protein 27	P1498	3830	10621	9846	6254	7129	5809	6030			0.601183	1.14275	1.0331	1.04922	1.17156	1.20027	1.52775		0.0759579	FALSE
686	4	3	2	6	Heat Shock Protein 27	P1498	3895	10216	9461	6370	7307	6010	5018			0.611385	1.09918	0.992706	1.06868	1.20081	1.2418	1.27135		0.0507199	FALSE
713	4	3	6	1	Histone H3 pSer10	H6409	3378	5602	8158	2918	2879	4364	1291			0.530234	0.60274	0.855987	0.489547	0.473126	0.901698	0.327085		0.0440251	FALSE
714	4	3	6	2	Histone H3 pSer10	H6409	4176	7925	7263	4797	4177	3305	1716			0.655493	0.85268	0.762078	0.804782	0.686435	0.682885	0.434762		0.0184818	FALSE
717	4	3	6	5	Histone H3 pSer10	H0412	5304	8940	8632	5005	5640	4492	2837			0.832552	0.961888	0.905722	0.839678	0.92686	0.928145	0.718776		0.00690735	FALSE
718	4	3	6	6	Histone H3 pSer10	H0412	5415	9027	8684	4774	6332	5083	4064			0.849975	0.971249	0.911178	0.800924	1.04058	1.05026	1.02965		0.00979761	FALSE
715	4	3	6	3	Histone H3 pSer28	H9908	4864	9831	12365	5773	6567	6520	4643			0.763486	1.05775	1.29741	0.968524	1.0792	1.34717	1.17634		0.0397707	FALSE
716	4	3	6	4	Histone H3 pSer28	H9908	4820	8840	7988	4095	4852	4417	3292			0.75658	0.951129	0.838149	0.687009	0.797363	0.912649	0.834054		0.00805527	FALSE
723	4	4	1	3	HMG1	H9537	6433	7456	9622	5410	5916	5382	2853			1.00977	0.802219	1.0096	0.907624	0.972217	1.11204	0.72283		0.0178781	FALSE
724	4	4	1	4	HMG1	H9537	6962	7590	10392	5568	5955	6528	4659			1.0928	0.816636	1.09039	0.934131	0.978626	1.34883	1.18039		0.0302564	FALSE
725	4	4	1	5	hMps1	M5818	6279	7653	10243	5669	5936	6630	4819			0.985594	0.823415	1.07476	0.951076	0.975504	1.3699	1.22093		0.0337698	FALSE
726	4	4	1	6	hMps1	M5818	5788	6963	8540	6024	6962	6447	3352			0.908524	0.749175	0.896069	1.01063	1.14411	1.33209	0.849256		0.03904	FALSE
735	4	4	2	7	hnRNP KJ	R8903	9364	12676	15323	7027	7627	5164	3623			1.46984	1.36386	1.60778	1.1789	1.2534	1.067	0.917916		0.0560749	FALSE
736	4	4	2	8	hnRNP KJ	R8903	10277	12996	15481	7882	8117	5913	4126			1.61315	1.39829	1.62436	1.32235	1.33392	1.22175	1.04535		0.0425713	FALSE
743	4	4	3	7	hnRNP M3 M4	R3777	7296	9721	9477	5809	5515	4670	3110			1.14523	1.04592	0.994384	0.974563	0.906318	0.964924	0.787943		0.0123646	FALSE
744	4	4	3	8	hnRNP M3 M4	R3777	7508	9080	10262	5673	5744	6357	3467			1.17851	0.976951	1.07675	0.951747	0.943951	1.31349	0.878392		0.0237024	FALSE
727	4	4	1	7	hnRNPA1	R4528	8416	10918	12939	6531	7134	5535	2952			1.32103	1.17471	1.35764	1.09569	1.17238	1.14365	0.747912		0.0396576	FALSE
728	4	4	1	8	hnRNPA1	R4528	9147	11490	13257	6226	7237	7211	3080			1.43577	1.23625	1.391	1.04452	1.18931	1.48995	0.780342		0.0623111	FALSE
729	4	4	2	1	hnRNPA1	R9778	6632	9295	10568	5325	6395	5136	2290			1.041	1.00008	1.10886	0.893364	1.05093	1.06121	0.58019		0.0329168	FALSE
730	4	4	2	2	hnRNPA1	R9778	5574	9671	10930	5858	6213	5232	3589			0.874933	1.04054	1.14684	0.982784	1.02103	1.08105	0.909301		0.00898755	FALSE
731	4	4	2	3	hnRNPA2B1	R4653	4412	7387	7099	3939	4557	4651	3153			0.692537	0.794795	0.74487	0.660838	0.748883	0.960998	0.798837		0.00948354	FALSE
732	4	4	2	4	hnRNPA2B1	R4653	4386	7783	7612	4357	5063	4808	3367			0.688456	0.837402	0.798697	0.730965	0.832038	0.993438	0.853056		0.00955016	FALSE
733	4	4	2	5	hnRNPC1C2	R5028	6474	12939	12538	10665	6091	4984	2252			1.0162	1.39216	1.31556	1.78924	1.00098	1.0298	0.570562		0.147399	FALSE
734	4	4	2	6	hnRNPC1C2	R5028	6938	12847	12142	11291	6069	4961	2363			1.08904	1.38226	1.27401	1.89427	0.997361	1.02505	0.598685		0.160582	FALSE
737	4	4	3	1	hnRNPL	R4903	9995	17001	21827	11246	12165	9029	3214			1.56888	1.8292	2.29022	1.88672	1.99916	1.86559	0.814292		0.216766	FALSE
738	4	4	3	2	hnRNPL	R4903	10217	17541	20358	9865	11397	8854	3204			1.60373	1.8873	2.13608	1.65503	1.87295	1.82943	0.811759		0.17844	FALSE
739	4	4	3	3	hnRNPQ	R5653	5145	9210	9257	4472	4679	4444	2910			0.807594	0.990938	0.971301	0.750258	0.768932	0.918227	0.737271		0.0117091	FALSE
740	4	4	3	4	hnRNPQ	R5653	5768	9172	8909	4272	4835	4069	2830			0.905384	0.98685	0.934786	0.716704	0.794569	0.840744	0.717003		0.0111971	FALSE
741	4	4	3	5	hnRNPU	R6278	25995	31364	22892	25182	11832	4095	1358			4.08035	3.37457	2.40197	4.22473	1.94443	0.846116	0.34406		2.32121	1
742	4	4	3	6	hnRNPU	R6278	31588	28388	20704	26403	13029	4953	527			4.95827	3.05437	2.17239	4.42957	2.14115	1.0234	0.13352		3.011	1
745	4	4	4	1	hPlk1	P5998	5656	9366	8273	5271	5922	5251	2881			0.887804	1.00772	0.868053	0.884304	0.973203	1.08497	0.729924		0.0131462	FALSE
746	4	4	4	2	hPlk1	P5998	5417	9764	8408	5166	6025	5415	3787			0.850289	1.05055	0.882218	0.866689	0.99013	1.11886	0.959466		0.0101892	FALSE
747	4	4	4	3	hPlk1	P6123	4308	9170	6263	3758	4447	3832	2514			0.676213	0.986634	0.657152	0.630472	0.730806	0.791775	0.636942		0.0160739	FALSE
748	4	4	4	4	hPlk1	P6123	4187	7488	6661	4982	3717	3699	2697			0.65722	0.805662	0.698913	0.835819	0.61084	0.764294	0.683306		0.00672093	FALSE
749	4	4	4	5	hSNF5 INI1	H9912	4932	10864	7366	5012	5484	5046	4237			0.77416	1.1689	0.772885	0.840852	0.901224	1.04261	1.07348		0.0245832	FALSE
750	4	4	4	6	hSNF5 INI1	H9912	4617	9355	7602	4911	5380	4299	4188			0.724715	1.00654	0.797648	0.823908	0.884133	0.888267	1.06106		0.013804	FALSE
687	4	3	2	7	HSP 27 25	H2289	1665	3222	3696	1853	1785	1693	1108			0.26135	0.346667	0.387807	0.310874	0.293341	0.349811	0.280721		0.0019936	FALSE
688	4	3	2	8	HSP 27 25	H2289	1884	3994	4772	2576	2430	2857	1331			0.295725	0.429729	0.500707	0.43217	0.399339	0.590319	0.337219		0.00969943	FALSE
691	4	3	3	3	HSP 90	H1775	452	1427	1415	-2	296	419	14			0.070949	0.153536	0.14847	-0.000335536	0.0486437	0.0865745	0.00354701		0.00386089	FALSE
692	4	3	3	4	HSP 90	H1775	570	3208	3318	870	1319	1469	527			0.089471	0.345161	0.348145	0.145958	0.21676	0.303527	0.13352		0.011469	FALSE
689	4	3	3	1	HSP70	H5147	836	6221	5010	3558	2744	2046	2132			0.131224	0.669341	0.52568	0.596918	0.45094	0.422748	0.540159		0.0301528	FALSE
690	4	3	3	2	HSP70	H5147	829	4241	3439	3159	3949	3179	7054			0.130125	0.456305	0.360841	0.529979	0.648966	0.656851	1.78719		0.283165	FALSE
23	1	1	3	7	IAfadin	A0349	6125	14512	13849	8168	9012	6941	6985			0.961421	1.5614	1.45312	1.37033	1.481	1.43416	1.7697		0.0598136	FALSE
24	1	1	3	8	IAfadin	A0349	6125	14386	13963	8182	9228	7014	7289			0.961421	1.54784	1.46508	1.37268	1.5165	1.44925	1.84673		0.0693817	FALSE
751	4	4	4	7	iASPP	A4605	5555	8765	9263	5134	5161	4692	3365			0.87195	0.943059	0.97193	0.86132	0.848143	0.96947	0.852549		0.00317154	FALSE
752	4	4	4	8	iASPP	A4605	5715	9505	9982	5463	5706	4986	3660			0.897065	1.02268	1.04737	0.916516	0.937706	1.03022	0.92729		0.0039028	FALSE
753	4	4	5	1	IFI16	I1659	4458	5295	5746	2697	3532	3018	1525			0.699758	0.569709	0.602905	0.45247	0.580438	0.623585	0.386371		0.0112724	FALSE
754	4	4	5	2	IFI16	I1659	4412	4990	5928	2906	3628	2970	1482			0.692537	0.536893	0.622002	0.487533	0.596214	0.613667	0.375476		0.0109056	FALSE
755	4	4	5	3	IkB a	I0505	5530	8742	8969	5078	8180	4806	3076			0.868026	0.940584	0.941082	0.851925	1.34428	0.993025	0.779329		0.0337124	FALSE
756	4	4	5	4	IkB a	I0505	5247	10384	9232	5384	5868	4756	4061			0.823605	1.11725	0.968677	0.903262	0.964329	0.982693	1.02889		0.00853858	FALSE
757	4	4	5	5	IKKa	I6139	13989	16577	16066	9472	10412	7455	6718			2.19581	1.78358	1.68574	1.5891	1.71108	1.54037	1.70206		0.0462326	FALSE
758	4	4	5	6	IKKa	I6139	15973	15597	15456	9461	10063	7648	5905			2.50723	1.67814	1.62174	1.58725	1.65372	1.58024	1.49608		0.120301	FALSE
759	4	4	5	7	ILK	I0783	4638	8699	6448	3580	3756	3921	2038			0.728012	0.935958	0.676563	0.600609	0.617249	0.810164	0.516343		0.0199283	FALSE
760	4	4	5	8	ILK	I0783	4742	8554	7195	3935	4532	4235	2590			0.744336	0.920357	0.754943	0.660166	0.744775	0.875043	0.656197		0.0100018	FALSE
761	4	4	6	1	ILK	I1907	8045	11252	11996	7400	7371	6545	3349			1.2628	1.21064	1.25869	1.24148	1.21133	1.35234	0.848495		0.0260141	FALSE
762	4	4	6	2	ILK	I1907	8055	11312	12189	7727	7924	6436	4319			1.26437	1.2171	1.27894	1.29634	1.30221	1.32982	1.09425		0.00624532	FALSE
763	4	4	6	3	ILP2	I4782	2794	4582	5454	2448	3641	2064	935			0.438565	0.492994	0.572267	0.410696	0.598351	0.426467	0.23689		0.0143921	FALSE
764	4	4	6	4	ILP2	I4782	2090	4416	5320	2297	2433	1540	839			0.32806	0.475134	0.558207	0.385363	0.399832	0.318198	0.212567		0.012623	FALSE
771	5	1	1	3	Importin a3	I9783	4428	4609	5042	2973	3179	2209	1196			0.695049	0.495899	0.529037	0.498774	0.522427	0.456428	0.303016		0.0133516	FALSE
772	5	1	1	4	Importin a3	I9783	7294	4659	4824	3217	3375	2295	1843			1.14492	0.501279	0.506163	0.539709	0.554637	0.474197	0.466939		0.0591146	FALSE
773	5	1	1	5	Importina 5 7	I9908	7136	8326	8878	5402	5705	3835	3395			1.12011	0.895825	0.931534	0.906282	0.937542	0.792395	0.86015		0.010187	FALSE
774	5	1	1	6	Importina 5 7	I9908	6368	8978	8956	5911	6165	4386	3528			0.999564	0.965976	0.939718	0.991676	1.01314	0.906243	0.893847		0.00218192	FALSE
769	5	1	1	1	Importina1	I9658	27146	8945	8657	5968	6647	4794	4317			4.26102	0.962426	0.908345	1.00124	1.09235	0.990545	1.09375		1.5161	FALSE
770	5	1	1	2	Importina1	I9658	23102	9014	8987	5451	6344	4634	4284			3.62625	0.96985	0.942971	0.914503	1.04255	0.957486	1.08539		0.99977	FALSE
775	5	1	1	7	INCENP	I5283	8212	12997	13732	8809	9787	7607	6034			1.28901	1.3984	1.44084	1.47787	1.60837	1.57177	1.52876		0.0119437	FALSE
776	5	1	1	8	INCENP	I5283	6585	12768	12889	8865	9384	7511	6087			1.03363	1.37376	1.35239	1.48726	1.54214	1.55194	1.54219		0.0345523	FALSE
777	5	1	2	1	ING1	I3659	5556	7490	8572	5340	5518	4562	3911			0.872107	0.805877	0.899426	0.89588	0.906811	0.942609	0.990883		0.0032916	FALSE
778	5	1	2	2	ING1	I3659	4884	7678	9009	5561	5981	5157	3612			0.766626	0.826105	0.945279	0.932957	0.982899	1.06555	0.915129		0.00971786	FALSE
781	5	1	2	5	JAB 1	J3395	5427	10320	10670	7237	7819	6582	5486			0.851859	1.11037	1.11956	1.21414	1.28495	1.35998	1.38992		0.0340173	FALSE
782	5	1	2	6	JAB 1	J3395	5988	10467	10633	7277	7355	6588	5611			0.939917	1.12618	1.11568	1.22085	1.2087	1.36122	1.42159		0.0259672	FALSE
783	5	1	2	7	JAB1	J3020	4782	9206	8711	5596	6214	5427	4419			0.750615	0.990508	0.914011	0.938829	1.02119	1.12134	1.11959		0.0166555	FALSE
784	5	1	2	8	JAB1	J3020	4739	9340	8540	5196	6074	5215	4517			0.743865	1.00493	0.896069	0.871722	0.998182	1.07753	1.14442		0.0183091	FALSE
785	5	1	3	1	JAK1	J3774	3392	7571	7516	5266	5612	4881	3652			0.532431	0.814592	0.788624	0.883465	0.922259	1.00852	0.925263		0.0237009	FALSE
786	5	1	3	2	JAK1	J3774	3389	8351	7789	5227	5787	5035	3915			0.53196	0.898515	0.817269	0.876923	0.951018	1.04034	0.991896		0.0280508	FALSE
789	5	1	3	5	JNK Activated Diphosphorylated JNK	J4750	3252	7689	8736	6643	5790	4607	2981			0.510456	0.827288	0.916634	1.11448	0.951511	0.951907	0.75526		0.0365005	FALSE
790	5	1	3	6	JNK Activated Diphosphorylated JNK	J4750	3957	8468	9269	5678	5965	5024	3626			0.621117	0.911104	0.97256	0.952586	0.98027	1.03807	0.918676		0.0184185	FALSE
793	5	1	4	1	Kaiso	K4263	3890	10068	9674	6101	6465	5061	3583			0.610601	1.08325	1.01505	1.02355	1.06244	1.04571	0.907781		0.0274655	FALSE
794	5	1	4	2	Kaiso	K4263	3983	9232	10064	6695	6539	5257	4153			0.625199	0.993305	1.05598	1.12321	1.0746	1.08621	1.0522		0.0290899	FALSE
791	5	1	3	7	KCNK9	K0514	2950	9409	10246	6540	6049	5810	4687			0.463052	1.01235	1.07507	1.0972	0.994074	1.20047	1.18749		0.0631333	FALSE
792	5	1	3	8	KCNK9	K0514	3627	9990	11082	6774	6460	6172	5427			0.569318	1.07486	1.16279	1.13646	1.06162	1.27527	1.37497		0.0658407	FALSE
795	5	1	4	3	KIF17	K3638	4912	7689	7563	4258	4481	3696	2934			0.771021	0.827288	0.793556	0.714355	0.736394	0.763674	0.743352		0.00143016	FALSE
796	5	1	4	4	KIF17	K3638	4956	7670	7276	4386	4584	3761	2779			0.777927	0.825244	0.763442	0.73583	0.75332	0.777105	0.704082		0.00143287	FALSE
797	5	1	4	5	KIF3A	K3513	4736	8709	9836	6500	6779	5494	4016			0.743395	0.937034	1.03205	1.09049	1.11404	1.13518	1.01749		0.0183197	FALSE
798	5	1	4	6	KIF3A	K3513	5192	9274	9860	6312	6414	5520	4243			0.814971	0.997824	1.03457	1.05895	1.05406	1.14055	1.075		0.0104652	FALSE
799	5	1	4	7	KSR	K4261	4393	8487	8508	5531	5738	4726	3349			0.689555	0.913148	0.892711	0.927924	0.942965	0.976495	0.848495		0.00899248	FALSE
800	5	1	4	8	KSR	K4261	4804	8428	8375	5207	5383	4577	3526			0.754068	0.9068	0.878756	0.873567	0.884626	0.945708	0.89334		0.00351007	FALSE
801	5	1	5	1	Ku Antigen	K2882	8724	14924	16613	9856	9266	7646	4723			1.36938	1.60573	1.74314	1.65352	1.52275	1.57983	1.19661		0.034281	FALSE
802	5	1	5	2	Ku Antigen	K2882	8399	14957	16490	9468	9181	7488	4885			1.31836	1.60928	1.73023	1.58843	1.50878	1.54718	1.23765		0.0294435	FALSE
803	5	1	5	3	L1CAM	L4543	6587	9220	11378	6280	6641	5145	3372			1.03394	0.992014	1.19385	1.05358	1.09136	1.06307	0.854323		0.0106398	FALSE
804	5	1	5	4	L1CAM	L4543	5443	9548	10833	6482	6088	5099	3490			0.85437	1.0273	1.13666	1.08747	1.00048	1.05356	0.884219		0.0107132	FALSE
807	5	1	5	7	Laminin	L9393	4537	8261	7778	4664	5341	4345	3522			0.712158	0.888832	0.816115	0.782469	0.877723	0.897772	0.892326		0.00501406	FALSE
808	5	1	5	8	Laminin	L9393	4636	8377	7858	4751	5684	4612	3815			0.727698	0.901313	0.824509	0.797065	0.934091	0.95294	0.96656		0.0081502	FALSE
809	5	1	6	1	Laminin2 a2 Chain	L0663	3472	6184	5839	3787	4171	3630	2293			0.544989	0.66536	0.612663	0.635337	0.685449	0.750037	0.58095		0.0046827	FALSE
810	5	1	6	2	Laminin2 a2 Chain	L0663	2325	6003	6010	4006	4311	3465	2538			0.364948	0.645885	0.630606	0.672078	0.708456	0.715945	0.643022		0.0143111	FALSE
811	5	1	6	3	LAP2 TMPO	L3414	6039	7946	8845	5222	5423	4378	2856			0.947922	0.85494	0.928071	0.876084	0.891199	0.90459	0.72359		0.00543341	FALSE
812	5	1	6	4	LAP2 TMPO	L3414	4378	7946	8850	5487	5830	4385	3250			0.6872	0.85494	0.928596	0.920542	0.958084	0.906037	0.823413		0.0084734	FALSE
825	5	2	2	1	LDS1	L4793	6664	11522	11389	7759	7964	6841	5873			1.04603	1.23969	1.195	1.30171	1.30878	1.4135	1.48797		0.0209689	FALSE
826	5	2	2	2	LDS1	L4793	6769	11222	11161	8091	8353	7046	5907			1.06251	1.20742	1.17108	1.35741	1.37271	1.45586	1.49658		0.0255057	FALSE
813	5	1	6	5	Leptin	L3410	7010	8308	8781	5339	6076	4628	3254			1.10034	0.893889	0.921356	0.895713	0.998511	0.956246	0.824426		0.00786203	FALSE
814	5	1	6	6	Leptin	L3410	7457	8304	7968	5198	6038	4611	3427			1.1705	0.893458	0.836051	0.872057	0.992266	0.952733	0.868257		0.0131259	FALSE
817	5	2	1	1	LIM Kinase1	L2290	12590	14397	15551	10649	11744	8969	6441			1.97621	1.54903	1.63171	1.78656	1.92997	1.85319	1.63188		0.0270334	FALSE
818	5	2	1	2	LIM Kinase1	L2290	12562	13689	13980	9538	10667	8644	7753			1.97182	1.47285	1.46687	1.60017	1.75298	1.78604	1.96428		0.0446607	FALSE
819	5	2	1	3	LIN7	L1538	9739	12529	12425	8223	8897	7905	5784			1.5287	1.34804	1.30371	1.37955	1.46211	1.63335	1.46542		0.0128054	FALSE
820	5	2	1	4	LIN7	L1538	12050	11986	11322	7663	8720	6676	5342			1.89145	1.28962	1.18797	1.2856	1.43302	1.37941	1.35344		0.0525617	FALSE
821	5	2	1	5	LIS1	L7391	6714	6585	8890	5610	5739	4585	3144			1.05387	0.708505	0.932793	0.941178	0.943129	0.947361	0.796557		0.0129741	FALSE
822	5	2	1	6	LIS1	L7391	8649	7457	9262	5866	6163	5079	3340			1.35761	0.802326	0.971825	0.984126	1.01281	1.04943	0.846215		0.0323625	FALSE
823	5	2	1	7	LKB1	L7917	5571	8429	8582	6254	5965	5566	4456			0.874462	0.906907	0.900476	1.04922	0.98027	1.15006	1.12896		0.0127131	FALSE
824	5	2	1	8	LKB1	L7917	5607	8536	8515	6369	6195	5832	4797			0.880113	0.91842	0.893445	1.06851	1.01807	1.20502	1.21536		0.0200268	FALSE
827	5	2	2	3	Mad1	M8069	4480	5866	7669	4864	4848	4077	3248			0.703211	0.631145	0.804678	0.816023	0.796705	0.842397	0.822906		0.00595186	FALSE
828	5	2	2	4	Mad1	M8069	4663	6281	7347	4903	5154	4735	3644			0.731936	0.675796	0.770892	0.822566	0.846992	0.978354	0.923236		0.0112362	FALSE
829	5	2	2	5	Mad2	M8694	4950	6043	7095	4238	4569	3526	3002			0.776985	0.650189	0.74445	0.711	0.750855	0.728549	0.76058		0.00174946	FALSE
830	5	2	2	6	Mad2	M8694	6512	5765	7126	5110	4904	4222	3154			1.02217	0.620278	0.747703	0.857294	0.805908	0.872357	0.799091		0.0151204	FALSE
831	5	2	2	7	MADD	M5683	2463	922	1356	869	532	681	168			0.386609	0.0992014	0.14228	0.14579	0.0874272	0.140709	0.0425641		0.0123636	FALSE
832	5	2	2	8	MADD	M5683	1051	1436	1668	996	971	914	511			0.164972	0.154505	0.175017	0.167097	0.159571	0.188852	0.129466		0.000340259	FALSE
833	5	2	3	1	MAFF	M8194	5580	9961	9891	7104	6664	6269	5372			0.875874	1.07174	1.03782	1.19182	1.09514	1.29531	1.36104		0.0270274	FALSE
834	5	2	3	2	MAFF	M8194	6194	10192	10147	6967	7151	6560	5422			0.972252	1.0966	1.06468	1.16884	1.17517	1.35544	1.37371		0.0219094	FALSE
835	5	2	3	3	MAGI1	M5691	6304	11065	11109	7400	7573	6695	5508			0.989518	1.19052	1.16562	1.24148	1.24452	1.38333	1.3955		0.0191294	FALSE
836	5	2	3	4	MAGI1	M5691	6092	12187	12681	7466	7571	6978	5665			0.956241	1.31124	1.33057	1.25255	1.24419	1.44181	1.43527		0.0267765	FALSE
837	5	2	3	5	MAGI2	M2441	5925	11342	10878	7630	7516	7071	5306			0.930028	1.22033	1.14139	1.28007	1.23516	1.46102	1.34432		0.027817	FALSE
838	5	2	3	6	MAGI2	M2441	6066	10964	11276	7539	7937	6883	5791			0.95216	1.17966	1.18315	1.2648	1.30434	1.42218	1.4672		0.0296731	FALSE
857	5	2	6	1	MAP Kinase 2 ERK2	M7431	756	1464	1713	1250	1872	1189	749			0.118667	0.157517	0.179738	0.20971	0.307639	0.245673	0.189765		0.00378179	FALSE
858	5	2	6	2	MAP Kinase 2 ERK2	M7431	852	1290	1814	1225	1687	1270	784			0.133736	0.138796	0.190336	0.205516	0.277236	0.26241	0.198633		0.00301945	FALSE
843	5	2	4	3	MAP Kinase Activated Diphosphorylated ERK1 2	M9692	5242	7892	8320	5416	5637	4676	3247			0.82282	0.84913	0.872985	0.908631	0.926367	0.966164	0.822653		0.00299055	FALSE
844	5	2	4	4	MAP Kinase Activated Diphosphorylated ERK1 2	M9692	5513	8084	8860	5961	5969	4773	3470			0.865358	0.869788	0.929645	1.00006	0.980927	0.986206	0.879152		0.00350855	FALSE
839	5	2	3	7	MAP Kinase Activated Monophosphorylated Phosphothreonine ERK1 2	M7802	4625	8332	8145	5363	5070	4156	3147			0.725971	0.896471	0.854623	0.899739	0.833188	0.85872	0.797317		0.00369415	FALSE
840	5	2	3	8	MAP Kinase Activated Monophosphorylated Phosphothreonine ERK1 2	M7802	4813	8474	8668	5650	5405	4441	3582			0.755481	0.911749	0.909499	0.947888	0.888241	0.917608	0.907528		0.00389384	FALSE
851	5	2	5	3	MAP Kinase Activated Protein Kinase2 MAPKAPK2	M3550	13888	13748	16142	12271	11473	7666	5784			2.17995	1.4792	1.69372	2.05868	1.88544	1.58396	1.46542		0.080369	FALSE
852	5	2	5	4	MAP Kinase Activated Protein Kinase2 MAPKAPK2	M3550	14055	13633	15997	13457	12355	7955	6081			2.20617	1.46683	1.6785	2.25765	2.03038	1.64368	1.54067		0.106298	FALSE
847	5	2	4	7	MAP Kinase ERK1	M7927	10506	12107	14002	9468	8635	6983	5689			1.64909	1.30264	1.46917	1.58843	1.41905	1.44284	1.44135		0.0130319	FALSE
848	5	2	4	8	MAP Kinase ERK1	M7927	10765	11117	13280	9695	8708	7427	5648			1.68975	1.19612	1.39342	1.62651	1.43105	1.53458	1.43097		0.0268082	FALSE
849	5	2	5	1	MAP Kinase Erk1Erk2	M5670	16865	23686	22685	14002	13434	10721	8339			2.64724	2.54846	2.38025	2.34909	2.2077	2.21519	2.11275		0.0372251	FALSE
850	5	2	5	2	MAP Kinase Erk1Erk2	M5670	16351	23043	23229	14339	13310	10680	8074			2.56656	2.47928	2.43733	2.40562	2.18732	2.20672	2.04561		0.0353113	FALSE
859	5	2	6	3	MAP Kinase Kinase MEK MAPKK	M5795	10839	10511	10892	7275	6734	4770	3004			1.70136	1.13092	1.14285	1.22051	1.10664	0.985586	0.761087		0.0815921	FALSE
860	5	2	6	4	MAP Kinase Kinase MEK MAPKK	M5795	10983	10751	10731	6904	6610	4866	3121			1.72397	1.15674	1.12596	1.15827	1.08627	1.00542	0.79073		0.0806945	FALSE
845	5	2	4	5	MAP Kinase Monophosphorylated Threonine	M3557	5806	8746	9487	6475	6263	5037	3499			0.911349	0.941015	0.995434	1.0863	1.02924	1.04075	0.886499		0.00541577	FALSE
846	5	2	4	6	MAP Kinase Monophosphorylated Threonine	M3557	5641	8476	9287	6918	6053	5247	4000			0.885449	0.911964	0.974448	1.16062	0.994731	1.08414	1.01343		0.00908731	FALSE
841	5	2	4	1	MAP Kinase Monophosphorylated Tyrosine	M3682	4020	6263	6263	4478	4963	3623	2981			0.631006	0.673859	0.657152	0.751264	0.815604	0.748591	0.75526		0.00436157	FALSE
842	5	2	4	2	MAP Kinase Monophosphorylated Tyrosine	M3682	3737	6572	6771	4588	5012	4047	3248			0.586585	0.707106	0.710454	0.769719	0.823657	0.836199	0.822906		0.00811028	FALSE
853	5	2	5	5	MAP Kinase Phosphatase1 MKP1	M3787	7773	12642	12397	8976	8610	7472	5617			1.2201	1.3602	1.30077	1.50588	1.41494	1.54388	1.42311		0.0127209	FALSE
854	5	2	5	6	MAP Kinase Phosphatase1 MKP1	M3787	8130	12657	13011	8649	8986	7689	5942			1.27614	1.36181	1.36519	1.45102	1.47673	1.58872	1.50545		0.0109999	FALSE
865	5	3	1	1	MAP1	M4278	12895	20474	21561	13780	13275	11904	10346			2.02409	2.20287	2.26231	2.31184	2.18157	2.45963	2.62124		0.0382723	FALSE
866	5	3	1	2	MAP1	M4278	11209	20392	21291	13055	12099	11594	9082			1.75944	2.19405	2.23398	2.19021	1.98831	2.39557	2.301		0.0453956	FALSE
867	5	3	1	3	MAP1 Light Chain	M6783	5410	5333	6409	3835	3370	3118	1440			0.84919	0.573797	0.672471	0.64339	0.553815	0.644247	0.364835		0.0213052	FALSE
868	5	3	1	4	MAP1 Light Chain	M6783	5515	5886	6675	4014	3359	3052	1723			0.865672	0.633297	0.700382	0.67342	0.552008	0.63061	0.436536		0.0174906	FALSE
869	5	3	1	5	MAP1b	M4528	2632	6502	2827	1614	1939	1586	1253			0.413136	0.699574	0.296626	0.270777	0.318649	0.327702	0.317457		0.02208	FALSE
870	5	3	1	6	MAP1b	M4528	2585	3291	4088	1942	1782	1731	1143			0.405759	0.354091	0.428938	0.325805	0.292848	0.357662	0.289588		0.00281898	FALSE
871	5	3	1	7	MAP2	M9942	3343	5340	5226	3155	3474	3222	2159			0.52474	0.57455	0.548344	0.529308	0.570906	0.665736	0.547		0.00229426	FALSE
872	5	3	1	8	MAP2	M9942	3719	5201	19989	3549	3390	3571	2754			0.583759	0.559595	2.09737	0.595408	0.557102	0.737847	0.697748		0.315902	FALSE
861	5	2	6	5	MAP2 2a 2b	M2320	5495	8256	8571	5309	4927	4099	2948			0.862532	0.888294	0.899321	0.890679	0.809688	0.846943	0.746899		0.00299509	FALSE
862	5	2	6	6	MAP2 2a 2b	M2320	6472	8349	9152	5392	5133	4623	3002			1.01589	0.8983	0.960283	0.904604	0.843541	0.955213	0.76058		0.00709192	FALSE
855	5	2	5	7	MAPK non phosphorylated ERK	M3807	4960	6756	7417	4238	4365	3907	2762			0.778555	0.726903	0.778237	0.711	0.717331	0.807271	0.699774		0.0017334	FALSE
856	5	2	5	8	MAPK non phosphorylated ERK	M3807	5253	7288	7584	4631	4664	4313	3387			0.824546	0.784143	0.795759	0.776933	0.766467	0.89116	0.858123		0.00214485	FALSE
873	5	3	2	1	MBD1	M6569	2579	4664	5276	3297	2262	2471	1652			0.404817	0.501817	0.55359	0.553131	0.37173	0.510563	0.418547		0.00550419	FALSE
874	5	3	2	2	MBD1	M6569	2322	4508	5450	2950	3178	2700	1867			0.364477	0.485033	0.571847	0.494915	0.522263	0.557879	0.473019		0.00470308	FALSE
875	5	3	2	3	MBD2a	M7568	5211	10341	10191	7206	7199	6238	5381			0.817954	1.11263	1.0693	1.20894	1.18306	1.28891	1.36332		0.0312542	FALSE
876	5	3	2	4	MBD2a	M7568	5085	10784	10707	7724	7382	6716	5261			0.798176	1.16029	1.12344	1.29584	1.21314	1.38767	1.33292		0.0383376	FALSE
877	5	3	2	5	MBD2ab	M7318	2277	3955	4798	3529	2436	2260	1441			0.357413	0.425533	0.503435	0.592053	0.400325	0.466965	0.365089		0.00699188	FALSE
878	5	3	2	6	MBD2ab	M7318	2112	4549	4935	3735	3026	2593	1520			0.331514	0.489444	0.51781	0.626613	0.497283	0.53577	0.385104		0.00956624	FALSE
879	5	3	2	7	MBD4	M9817	5260	9926	8825	5397	5899	5450	4692			0.825645	1.06798	0.925973	0.905443	0.969423	1.12609	1.18876		0.0169818	FALSE
880	5	3	2	8	MBD4	M9817	4867	9840	8632	5455	6301	5241	5004			0.763957	1.05872	0.905722	0.915174	1.03549	1.08291	1.2678		0.0258288	FALSE
881	5	3	3	1	MBDin XAB1	M1944	4416	9863	10033	6733	6850	5980	4728			0.693165	1.0612	1.05272	1.12958	1.12571	1.2356	1.19788		0.032134	FALSE
882	5	3	3	2	MBDin XAB1	M1944	5042	9867	10694	6311	6901	6446	5054			0.791426	1.06163	1.12208	1.05878	1.13409	1.33188	1.28047		0.0309093	FALSE
883	5	3	3	3	MBNL1	M3320	4102	4971	6165	3440	3623	3137	1984			0.643878	0.534848	0.646869	0.577121	0.595393	0.648173	0.502662		0.00338904	FALSE
884	5	3	3	4	MBNL1	M3320	3322	5804	6367	3848	3791	3295	2228			0.521444	0.624474	0.668064	0.645571	0.623001	0.680819	0.564481		0.00324444	FALSE
885	5	3	3	5	MCH	M8440	7054	12658	14138	8724	8554	6953	5203			1.10724	1.36192	1.48344	1.46361	1.40574	1.43664	1.31822		0.0165188	FALSE
886	5	3	3	6	MCH	M8440	7202	12849	14336	8477	8429	7383	5598			1.13047	1.38247	1.50422	1.42217	1.3852	1.52549	1.4183		0.0167438	FALSE
887	5	3	3	7	Mcl1	M8434	5628	11797	10903	7031	7371	6804	5656			0.883409	1.26928	1.14401	1.17958	1.21133	1.40585	1.43299		0.033848	FALSE
888	5	3	3	8	Mcl1	M8434	5542	11401	11124	6755	7735	6633	6244			0.86991	1.22668	1.1672	1.13327	1.27115	1.37052	1.58197		0.0480467	FALSE
889	5	3	4	1	MDC1	M2444	3418	7923	8210	5207	5249	4285	2685			0.536512	0.852465	0.861443	0.873567	0.862604	0.885375	0.680266		0.017764	FALSE
890	5	3	4	2	MDC1	M2444	4169	7225	8702	5478	5550	4497	3252			0.654394	0.777365	0.913067	0.919032	0.91207	0.929178	0.82392		0.0105033	FALSE
891	5	3	4	3	MDM2	M8558	5025	8173	8484	5401	5634	4383	3197			0.788758	0.879364	0.890193	0.906114	0.925874	0.905623	0.809985		0.00272608	FALSE
892	5	3	4	4	MDM2	M8558	4791	8045	8905	5361	5468	4653	3203			0.752028	0.865592	0.934367	0.899403	0.898594	0.961411	0.811505		0.00523087	FALSE
893	5	3	4	5	MDM2	M4308	5926	8314	8998	5717	5890	4700	2928			0.930185	0.894534	0.944125	0.959129	0.967944	0.971123	0.741832		0.00656383	FALSE
894	5	3	4	6	MDM2	M4308	5886	9024	8805	5593	5840	4759	3305			0.923906	0.970926	0.923874	0.938326	0.959727	0.983313	0.837348		0.00233699	FALSE
895	5	3	4	7	MDM2	M7815	6318	12196	13614	8023	7019	5368	3591			0.991716	1.31221	1.42846	1.346	1.15348	1.10915	0.909808		0.0368228	FALSE
896	5	3	4	8	MDM2	M7815	6663	12717	14627	9818	8070	6254	4746			1.04587	1.36827	1.53475	1.64714	1.3262	1.29221	1.20244		0.0401304	FALSE
897	5	3	5	1	MDMX	M0445	4054	7590	7749	4771	4672	4244	3294			0.636343	0.816636	0.813072	0.80042	0.767782	0.876903	0.834561		0.00582616	FALSE
898	5	3	5	2	MDMX	M0445	3887	7378	7826	5042	4752	4265	3393			0.61013	0.793826	0.821151	0.845885	0.780929	0.881242	0.859643		0.0081926	FALSE
899	5	3	5	3	MeCP2	M9317	3419	6104	4759	3333	3497	4055	2996			0.536669	0.656752	0.499343	0.55917	0.574686	0.837852	0.75906		0.0157344	FALSE
900	5	3	5	4	MeCP2	M9317	3497	5794	4906	3429	3799	3261	2901			0.548913	0.623398	0.514767	0.575276	0.624316	0.673794	0.734991		0.00566517	FALSE
901	5	3	5	5	MeCP2	M7443	3085	5869	5956	3323	3210	2749	1756			0.484242	0.631468	0.62494	0.557493	0.527521	0.568003	0.444896		0.00474843	FALSE
902	5	3	5	6	MeCP2	M7443	3229	5583	5751	3595	3101	2672	2025			0.506846	0.600696	0.60343	0.603125	0.509609	0.552094	0.51305		0.00214916	FALSE
903	5	3	5	7	MeCP2	M6818	4863	6611	7073	4174	4459	4175	2784			0.763329	0.711302	0.742142	0.700263	0.732778	0.862646	0.705348		0.0031737	FALSE
904	5	3	5	8	MeCP2	M6818	4222	7595	7210	4171	4408	4248	3349			0.662714	0.817174	0.756517	0.69976	0.724397	0.87773	0.848495		0.00644944	FALSE
905	5	3	6	1	MEKK4	M7194	4239	7413	8093	4608	4874	4372	3172			0.665382	0.797592	0.849167	0.773074	0.800978	0.903351	0.803651		0.00532653	FALSE
906	5	3	6	2	MEKK4	M7194	4553	7554	7716	4476	4728	4109	3207			0.71467	0.812763	0.80961	0.750929	0.776985	0.849009	0.812519		0.00204345	FALSE
907	5	3	6	3	Melanocortin3 Receptor	M4937	6790	12984	12605	8220	8302	7051	5448			1.0658	1.397	1.32259	1.37905	1.36432	1.45689	1.38029		0.0160184	FALSE
908	5	3	6	4	Melanocortin3 Receptor	M4937	6357	13314	13074	8485	8386	7040	5641			0.997838	1.4325	1.3718	1.42351	1.37813	1.45462	1.42919		0.0257516	FALSE
709	4	3	5	5	methyl Histone H3 MeLys9	H7162	4330	7345	6693	3031	4602	3787	2779			0.679666	0.790276	0.70227	0.508504	0.756278	0.782477	0.704082		0.00919101	FALSE
710	4	3	5	6	methyl Histone H3 MeLys9	H7162	4386	7518	6687	3495	4502	3788	4981			0.688456	0.80889	0.701641	0.586349	0.739845	0.782683	1.26198		0.0475087	FALSE
909	5	3	6	5	MGMT	M3068	5792	7221	8043	4494	4299	3615	2717			0.909151	0.776934	0.84392	0.753949	0.706484	0.746938	0.688373		0.00602992	FALSE
910	5	3	6	6	MGMT	M3068	5592	7397	8313	4332	4893	3972	2673			0.877758	0.795871	0.87225	0.72677	0.8041	0.820702	0.677226		0.00534557	FALSE
913	5	4	1	1	Mint2	M3319	23966	12812	14497	13536	13179	10414	15333			3.76187	1.37849	1.52111	2.27091	2.1658	2.15176	3.88474		0.998697	FALSE
914	5	4	1	2	Mint2	M3319	8780	30663	27679	37120	44108	38012	25740			1.37817	3.29915	2.90425	6.22754	7.24857	7.85411	6.52143		6.23326	1
915	5	4	1	3	MRP1	M6565	9179	11678	12070	17007	13702	13921	10733			1.4408	1.25648	1.26646	2.85323	2.25174	2.87638	2.71929		0.569559	FALSE
916	5	4	1	4	MRP1	M6565	6544	9890	8720	17230	20686	14943	6469			1.02719	1.0641	0.914955	2.89064	3.39947	3.08755	1.63897		1.1774	FALSE
917	5	4	1	5	MRP1	M9192	5544	6867	5823	2880	2564	1535	4567			0.870224	0.738846	0.610985	0.483171	0.42136	0.317165	1.15709		0.0842661	FALSE
918	5	4	1	6	MRP1	M9192	4042	8100	13194	9391	16297	11114	2858			0.63446	0.871509	1.38439	1.57551	2.6782	2.2964	0.724097		0.628596	FALSE
919	5	4	1	7	MRP2	M3692	2614	3770	5132	3492	2888	2177	3239			0.410311	0.405628	0.538481	0.585845	0.474605	0.449816	0.820626		0.0211432	FALSE
920	5	4	1	8	MRP2	M3692	3066	3928	5040	2490	2272	2128	839			0.48126	0.422628	0.528827	0.417742	0.373373	0.439691	0.212567		0.0101025	FALSE
923	5	4	2	3	MSH6	M2445	5721	9770	10008	5455	6043	5626	5102			0.898007	1.05119	1.0501	0.915174	0.993088	1.16245	1.29263		0.0193356	FALSE
924	5	4	2	4	MSH6	M2445	5751	9980	10600	5705	6390	6060	4757			0.902716	1.07379	1.11222	0.957116	1.05011	1.25213	1.20522		0.0156338	FALSE
925	5	4	2	5	MSH6	M2820	1143	3758	4718	1765	1318	1211	665			0.179413	0.404337	0.495041	0.29611	0.216596	0.250219	0.168483		0.0148438	FALSE
926	5	4	2	6	MSH6	M2820	1772	4237	5491	3890	4782	2563	855			0.278145	0.455875	0.576149	0.652617	0.785859	0.529572	0.216621		0.0405245	FALSE
927	5	4	2	7	MSK1	M5437	8383	12570	13451	6291	7058	6805	4383			1.31585	1.35245	1.41136	1.05543	1.15989	1.40606	1.11047		0.0216888	FALSE
928	5	4	2	8	MSK1	M5437	7509	11636	12780	5948	6742	5545	4272			1.17866	1.25196	1.34096	0.997883	1.10796	1.14572	1.08234		0.0127907	FALSE
929	5	4	3	1	MTA 2	M7569	4843	5513	7674	3601	3373	2656	2406			0.76019	0.593164	0.805203	0.604132	0.554308	0.548788	0.609579		0.0103005	FALSE
930	5	4	3	2	MTA 2	M7569	4243	6291	7276	3332	3510	3000	1784			0.66601	0.676872	0.763442	0.559002	0.576823	0.619865	0.45199		0.00994045	FALSE
931	5	4	3	3	MTA1	M1320	4404	8737	9273	4385	5770	3732	2452			0.691282	0.940046	0.972979	0.735662	0.948224	0.771113	0.621233		0.0198883	FALSE
932	5	4	3	4	MTA1	M1320	5956	8631	9663	4567	5247	4780	3010			0.934894	0.928641	1.0139	0.766196	0.862276	0.987652	0.762607		0.0101039	FALSE
933	5	4	3	5	MTA1	M7693	1512	3648	4003	1927	1537	1467	597			0.237334	0.392502	0.420019	0.323289	0.252586	0.303114	0.151255		0.00862617	FALSE
934	5	4	3	6	MTA1	M7693	1621	3918	4491	1686	1821	1744	619			0.254443	0.421552	0.471223	0.282857	0.299257	0.360348	0.156829		0.011256	FALSE
935	5	4	3	7	MTA2 MTA1L	M7818	5558	9805	8028	3613	5795	4330	3746			0.872421	1.05496	0.842346	0.606145	0.952332	0.894673	0.949079		0.0195467	FALSE
936	5	4	3	8	MTA2 MTA1L	M7818	5508	9830	7830	3621	5050	4107	3477			0.864573	1.05765	0.821571	0.607487	0.829901	0.848596	0.880925		0.0173486	FALSE
937	5	4	4	1	MTA3L	M0819	4118	8029	8071	3804	4817	4132	3085			0.646389	0.86387	0.846858	0.638189	0.791611	0.853761	0.781609		0.00914024	FALSE
938	5	4	4	2	MTA3L	M0819	3438	8471	9134	4663	4767	4523	4251			0.539652	0.911426	0.958395	0.782301	0.783394	0.934551	1.07702		0.0298924	FALSE
939	5	4	4	3	MTBP	M3566	696	1345	1352	-25	221	478	583			0.109249	0.144714	0.14186	-0.0041942	0.0363185	0.0987652	0.147708		0.00348882	FALSE
940	5	4	4	4	MTBP	M3566	68	1041	1220	-107	108	382	-74			0.0106737	0.112005	0.12801	-0.0179512	0.0177484	0.0789295	-0.0187485		0.00374608	FALSE
941	5	4	4	5	mTOR	T2949	4851	7828	7933	3338	3996	3094	2084			0.761446	0.842244	0.832379	0.560009	0.65669	0.639288	0.527998		0.015894	FALSE
942	5	4	4	6	mTOR	T2949	4879	7598	7038	1677	3695	2370	4201			0.765841	0.817497	0.73847	0.281347	0.607225	0.489694	1.06436		0.0629762	FALSE
945	5	4	5	1	Munc13 1	M6194	3617	4734	5305	2775	2204	2174	2051			0.567749	0.509349	0.556633	0.465556	0.362199	0.449196	0.519637		0.00505554	FALSE
946	5	4	5	2	Munc13 1	M6194	3952	5598	5803	3305	2684	2405	1646			0.620333	0.60231	0.608886	0.554473	0.44108	0.496926	0.417027		0.00697275	FALSE
943	5	4	4	7	Munc181	M2694	3919	8156	6829	3670	3814	3608	2887			0.615153	0.877534	0.71654	0.615708	0.626781	0.745492	0.731444		0.00906637	FALSE
944	5	4	4	8	Munc181	M2694	3575	7471	7686	3580	4252	3960	3048			0.561156	0.803833	0.806462	0.600609	0.698761	0.818222	0.772235		0.0111253	FALSE
947	5	4	5	3	MyD88	M9934	-58	1450	2543	-345	-488	-34	590			-0.00910407	0.156011	0.266827	-0.0578799	-0.0801964	-0.00702514	0.149481		0.0171367	FALSE
948	5	4	5	4	MyD88	M9934	821	1566	806	70	-26	523	-296			0.12887	0.168492	0.0845704	0.0117437	-0.00427276	0.108063	-0.0749939		0.00735157	FALSE
949	5	4	5	5	Myosin	M1570	7774	12765	13423	6472	6846	4948	3450			1.22026	1.37343	1.40842	1.08579	1.12505	1.02236	0.874085		0.0363837	FALSE
950	5	4	5	6	Myosin	M1570	8616	12238	13886	6269	7221	5793	3709			1.35243	1.31673	1.457	1.05174	1.18668	1.19696	0.939704		0.0318948	FALSE
951	5	4	5	7	Myosin Ib Nuclear	M3567	5126	9135	8623	3402	4112	4306	2823			0.804612	0.982869	0.904777	0.570746	0.675753	0.889714	0.715229		0.0212028	FALSE
952	5	4	5	8	Myosin Ib Nuclear	M3567	4933	9033	7548	2552	3579	2732	2843			0.774317	0.971894	0.791982	0.428144	0.588162	0.564491	0.720296		0.0320953	FALSE
953	5	4	6	1	Myosin IIA	M8064	6865	9742	7970	4049	4375	3784	3106			1.07758	1.04818	0.836261	0.679292	0.718974	0.781857	0.78693		0.0243537	FALSE
954	5	4	6	2	Myosin IIA	M8064	7165	8976	8516	4090	4625	4230	3814			1.12467	0.965761	0.89355	0.68617	0.760058	0.87401	0.966307		0.0208493	FALSE
955	5	4	6	3	Myosin IX Myr5	M5566	6754	11934	10556	5072	5815	4982	3620			1.06015	1.28402	1.1076	0.850919	0.955619	1.02939	0.917155		0.0202987	FALSE
956	5	4	6	4	Myosin IX Myr5	M5566	7589	12477	10256	5235	6206	4657	3579			1.19122	1.34245	1.07612	0.878265	1.01987	0.962238	0.906768		0.0274442	FALSE
961	6	1	1	1	Myosin Light Chain Kinase	M7905	23091	35093	27355	18138	18363	15078	14059			3.62452	3.77579	2.87025	3.04297	3.01772	3.11544	3.56196		0.127267	FALSE
962	6	1	1	2	Myosin Light Chain Kinase	M7905	21721	32721	30911	17314	19454	17428	12650			3.40947	3.52057	3.24337	2.90473	3.19701	3.60101	3.20498		0.0550451	FALSE
963	6	1	1	3	Myosin Va	M4812	8619	13223	12241	5815	7082	6303	4895			1.3529	1.42271	1.2844	0.97557	1.16383	1.30234	1.24019		0.0211938	FALSE
964	6	1	1	4	Myosin Va	M4812	8707	12419	12152	7749	8402	5820	4585			1.36671	1.33621	1.27506	1.30003	1.38076	1.20254	1.16165		0.00678291	FALSE
965	6	1	1	5	Myosin Va	M5062	6817	9440	7179	4724	5496	4592	2213			1.07004	1.01568	0.753264	0.792535	0.903196	0.948807	0.560681		0.0305934	FALSE
966	6	1	1	6	Myosin Va	M5062	8250	8996	8064	5074	5795	4233	2997			1.29498	0.967913	0.846124	0.851254	0.952332	0.87463	0.759314		0.0300647	FALSE
967	6	1	1	7	Myosin VI	M0691	6743	6156	7044	4788	5340	5074	2432			1.05843	0.662347	0.739099	0.803272	0.877559	1.0484	0.616166		0.0308242	FALSE
968	6	1	1	8	Myosin VI	M0691	6337	8827	6849	4542	5231	4917	4208			0.994698	0.94973	0.718639	0.762002	0.859646	1.01596	1.06613		0.0175688	FALSE
969	6	1	2	1	Myosin VI	M5187	7863	11664	10571	5515	5675	4792	3301			1.23423	1.25497	1.10917	0.92524	0.932612	0.990132	0.836334		0.0262319	FALSE
970	6	1	2	2	Myosin VI	M5187	8006	8447	11432	4992	5888	5050	3861			1.25668	0.908844	1.19951	0.837497	0.967616	1.04344	0.978215		0.0230934	FALSE
1011	6	2	1	3	NAK	N2661	5591	5545	2008	808	1527	7795	11064			0.877601	0.596607	0.210692	0.135556	0.250942	1.61062	2.80315		0.949235	FALSE
1012	6	2	1	4	NAK	N2661	6626	11010	8698	6312	5524	4260	3613			1.04006	1.18461	0.912647	1.05895	0.907797	0.880209	0.915382		0.0125606	FALSE
1485	8	3	6	5	Nanog	N3038	4971	5340	7393	3688	3476	2873	2802			0.780282	0.57455	0.775718	0.618728	0.571235	0.593625	0.709909		0.00860615	FALSE
1486	8	3	6	6	Nanog	N3038	6554	5809	7874	5077	4707	3880	2468			1.02876	0.625012	0.826188	0.851757	0.773534	0.801693	0.625287		0.0194814	FALSE
973	6	1	2	5	NBS1	N3037	2900	3176	1172	-467	-240	291	426			0.455204	0.341718	0.122973	-0.0783476	-0.0394409	0.060127	0.10793		0.0379337	FALSE
974	6	1	2	6	NBS1	N3037	2153	5902	1888	1158	1596	1452	802			0.337949	0.635018	0.1981	0.194275	0.262282	0.300015	0.203193		0.0243162	FALSE
975	6	1	2	7	NBS1	N3162	1238	2500	1323	306	-282	408	858			0.194325	0.268984	0.138817	0.051337	-0.046343	0.0843017	0.217381		0.0117567	FALSE
976	6	1	2	8	NBS1	N3162	2756	3411	2083	894	932	1062	640			0.4326	0.367002	0.218561	0.149984	0.153162	0.219432	0.162149		0.0126228	FALSE
971	6	1	2	3	NBS1 Nibrin	N9287	3952	4042	2178	429	360	506	816			0.620333	0.434894	0.228529	0.0719724	0.0591613	0.104551	0.20674		0.0438087	FALSE
972	6	1	2	4	NBS1 Nibrin	N9287	5150	5260	2548	1755	376	1733	679			0.808379	0.565943	0.267352	0.294433	0.0617907	0.358076	0.17203		0.0634325	FALSE
185	1	4	6	1	NCadherin	C2542	5990	7207	6518	4446	4998	3483	3239			0.940231	0.775428	0.683908	0.745896	0.821356	0.719664	0.820626		0.00712929	FALSE
186	1	4	6	2	NCadherin	C2542	5952	7221	7539	4367	5285	3274	5137			0.934266	0.776934	0.791038	0.732642	0.868521	0.67648	1.3015		0.0435878	FALSE
187	1	4	6	3	NCadherin	C2667	9626	10915	12916	6663	6036	4420	3714			1.51096	1.17439	1.35523	1.11784	0.991938	0.913268	0.940971		0.049744	FALSE
188	1	4	6	4	NCadherin	C2667	10649	10733	14436	6603	5906	4455	3815			1.67154	1.1548	1.51471	1.10777	0.970574	0.9205	0.96656		0.0859904	FALSE
977	6	1	3	1	Nck2	N2911	6387	11381	9024	4897	4287	3598	2038			1.00255	1.22452	0.946853	0.821559	0.704512	0.743425	0.516343		0.0529277	FALSE
978	6	1	3	2	Nck2	N2911	5765	14259	11844	6696	5920	4443	3212			0.904913	1.53418	1.24274	1.12337	0.972874	0.918021	0.813785		0.0622542	FALSE
979	6	1	3	3	Nedd8	N2786	5382	10707	8904	5819	4912	3820	2943			0.844795	1.15201	0.934262	0.976241	0.807223	0.789295	0.745632		0.0196448	FALSE
980	6	1	3	4	Nedd8	N2786	5945	13197	10054	8154	6804	5144	3528			0.933167	1.41991	1.05493	1.36798	1.11815	1.06286	0.893847		0.04083	FALSE
357	2	4	3	5	Negative Control		38909	2423	1231	7078	8437	2044	5375											#DIV/0!	#DIV/0!
358	2	4	3	6	Negative Control		7120	-44	526	-1221	-282	-285	-201											#DIV/0!	#DIV/0!
463	3	2	4	7	Negative Control		15	215	387	344	3320	2765	7773											#DIV/0!	#DIV/0!
464	3	2	4	8	Negative Control		407	-470	-561	-1248	393	-527	-762											#DIV/0!	#DIV/0!
657	4	2	5	1	Negative Control		-897	-884	-925	-2170	-2015	-1177	951											#DIV/0!	#DIV/0!
658	4	2	5	2	Negative Control		-869	-945	-1062	-1726	-1930	-1243	-1431											#DIV/0!	#DIV/0!
765	4	4	6	5	Negative Control		-543	-739	-614	-1019	-719	-283	-416											#DIV/0!	#DIV/0!
766	4	4	6	6	Negative Control		-366	-253	-972	-1303	-1103	-770	-861											#DIV/0!	#DIV/0!
957	5	4	6	5	Negative Control		26	601	-482	-542	-1310	-800	1776											#DIV/0!	#DIV/0!
958	5	4	6	6	Negative Control		5868	391	-971	-861	-1714	-866	-1245											#DIV/0!	#DIV/0!
1073	6	3	3	1	Negative Control		-903	2428	-504	-1330	-982	-662	1282											#DIV/0!	#DIV/0!
1074	6	3	3	2	Negative Control		-918	2776	-944	-1621	-1769	-1097	-1108											#DIV/0!	#DIV/0!
1139	6	4	5	3	Negative Control		-844	530	-451	-747	-144	-78	-145											#DIV/0!	#DIV/0!
1140	6	4	5	4	Negative Control		-693	-529	-881	-1401	-1260	-672	-858											#DIV/0!	#DIV/0!
1243	7	2	6	3	Negative Control		-274	-538	-395	-1091	-988	-776	-679											#DIV/0!	#DIV/0!
1244	7	2	6	4	Negative Control		146	-577	-481	-1271	-1068	-812	-845											#DIV/0!	#DIV/0!
1325	7	4	4	5	Negative Control		-809	-244	-767	-860	-791	0	2494											#DIV/0!	#DIV/0!
1326	7	4	4	6	Negative Control		-923	7786	-1118	-1591	-1314	-811	-918											#DIV/0!	#DIV/0!
1407	8	2	2	7	Negative Control		-554	70	860	1302	1663	1806	1899											#DIV/0!	#DIV/0!
1408	8	2	2	8	Negative Control		-623	-472	-697	-1125	-1104	-802	-890											#DIV/0!	#DIV/0!
981	6	1	3	5	Nerve Growth Factor b	N3279	3987	6856	6274	2478	2653	2226	1297			0.625826	0.737663	0.658306	0.415729	0.435986	0.45994	0.328605		0.0226342	FALSE
982	6	1	3	6	Nerve Growth Factor b	N3279	3859	6914	6307	2174	2705	2149	1170			0.605735	0.743903	0.661769	0.364727	0.444531	0.44403	0.296429		0.0270422	FALSE
983	6	1	3	7	Nerve Growth Factor Receptor	N5408	6493	10259	9014	5042	4761	3403	2090			1.01919	1.1038	0.945804	0.845885	0.782408	0.703134	0.529518		0.038504	FALSE
984	6	1	3	8	Nerve Growth Factor Receptor	N5408	6321	10530	8928	5019	5051	3670	2323			0.992187	1.13296	0.93678	0.842027	0.830066	0.758302	0.58855		0.0304323	FALSE
985	6	1	4	1	Nerve growth factor receptor p75	N3908	4941	10025	7133	4202	5518	4174	3213			0.775573	1.07863	0.748438	0.70496	0.906811	0.86244	0.814039		0.0155562	FALSE
986	6	1	4	2	Nerve growth factor receptor p75	N3908	4982	9881	8035	4447	5450	4095	3372			0.782008	1.06313	0.843081	0.746064	0.895636	0.846116	0.854323		0.0103489	FALSE
987	6	1	4	3	Neurabin I	N4412	1238	4277	1786	602	620	623	279			0.194325	0.460178	0.187398	0.100996	0.101889	0.128725	0.0706868		0.0176076	FALSE
988	6	1	4	4	Neurabin I	N4412	1578	4023	1807	874	690	897	585			0.247694	0.43285	0.189601	0.146629	0.113392	0.18534	0.148214		0.0115446	FALSE
989	6	1	4	5	Neurabin II	N5037	2575	4853	3372	1795	2149	1685	1376			0.404189	0.522152	0.353811	0.301143	0.35316	0.348158	0.34862		0.00504958	FALSE
990	6	1	4	6	Neurabin II	N5037	2824	6535	3961	2315	1625	2152	1348			0.443274	0.703125	0.415612	0.388383	0.267047	0.44465	0.341526		0.0185504	FALSE
991	6	1	4	7	NeurabinII	N5162	2002	4508	2399	1460	1276	1024	1769			0.314247	0.485033	0.251718	0.244941	0.209694	0.211581	0.44819		0.0128542	FALSE
992	6	1	4	8	NeurabinII	N5162	2053	4926	2364	1536	1317	1020	456			0.322253	0.530007	0.248045	0.257691	0.216432	0.210754	0.115531		0.0168652	FALSE
993	6	1	5	1	Neurofibromin	N3662	4766	9054	7297	3499	4501	4259	4037			0.748104	0.974154	0.765646	0.58702	0.73968	0.880002	1.02281		0.0228792	FALSE
994	6	1	5	2	Neurofibromin	N3662	4812	10069	7494	5082	5373	4851	3814			0.755324	1.08336	0.786316	0.852596	0.882982	1.00232	0.966307		0.0141263	FALSE
995	6	1	5	3	Neurofilament 160	N2787	3437	5526	4812	3104	2829	2453	1893			0.539495	0.594563	0.504904	0.520751	0.464909	0.506843	0.479606		0.00181472	FALSE
996	6	1	5	4	Neurofilament 160	N2787	3683	5781	4110	3333	3035	2592	1781			0.578109	0.621999	0.431246	0.55917	0.498762	0.535564	0.45123		0.00473809	FALSE
1005	6	1	6	5	Neurofilament 160 200	N2912	6458	7582	11278	3327	3829	2642	1773			1.01369	0.815776	1.18336	0.558164	0.629246	0.545895	0.449203		0.0741251	FALSE
1006	6	1	6	6	Neurofilament 160 200	N2912	5976	6894	7608	3661	4062	4086	2603			0.938033	0.741751	0.798278	0.614198	0.667536	0.844257	0.659491		0.0133413	FALSE
997	6	1	5	5	Neurofilament 200	N4142	6160	12978	9474	5413	6569	5406	3724			0.966915	1.39635	0.99407	0.908127	1.07953	1.117	0.943505		0.0277301	FALSE
998	6	1	5	6	Neurofilament 200	N4142	6189	11137	9080	5878	7190	5690	4249			0.971467	1.19827	0.952729	0.986139	1.18158	1.17568	1.07652		0.0117027	FALSE
999	6	1	5	7	Neurofilament 200	N0142	6690	11136	8695	5667	5474	4356	3029			1.05011	1.19816	0.912332	0.95074	0.89958	0.900045	0.767421		0.0185473	FALSE
1000	6	1	5	8	Neurofilament 200	N0142	6438	12818	9394	4776	6183	4732	3102			1.01055	1.37914	0.985675	0.801259	1.0161	0.977735	0.785916		0.0383123	FALSE
1001	6	1	6	1	Neurofilament 200	N5389	5465	10353	7663	3800	4168	3039	2168			0.857823	1.11392	0.804048	0.637518	0.684956	0.627924	0.54928		0.0364941	FALSE
1002	6	1	6	2	Neurofilament 200	N5389	5672	9734	7789	3474	4036	4200	2268			0.890315	1.04732	0.817269	0.582825	0.663264	0.867812	0.574616		0.0312294	FALSE
1003	6	1	6	3	Neurofilament 68	N5139	10779	11921	13485	7887	5727	4408	2495			1.69194	1.28262	1.41493	1.32318	0.941157	0.910789	0.632128		0.129571	FALSE
1004	6	1	6	4	Neurofilament 68	N5139	12281	12878	12246	8026	6596	5240	2980			1.92771	1.38559	1.28492	1.3465	1.08397	1.0827	0.755006		0.131141	FALSE
1009	6	2	1	1	NFkB	N8523	29468	3909	1711	881	750	401	-621			4.6255	0.420584	0.179529	0.147803	0.123253	0.0828554	-0.157335		2.91216	1
1010	6	2	1	2	NFkB	N8523	21318	4942	3327	870	365	857	-177			3.34622	0.531728	0.349089	0.145958	0.059983	0.177075	-0.0448443		1.44712	FALSE
1013	6	2	1	5	NG2	N8912	1455	8386	6143	4665	3591	-405	31			0.228387	0.902281	0.644561	0.782637	0.590134	-0.0836818	0.00785409		0.150209	FALSE
1014	6	2	1	6	NG2	N8912	2513	8594	6894	3957	3532	3190	1511			0.394457	0.92466	0.72336	0.663857	0.580438	0.659124	0.382824		0.0359374	FALSE
1015	6	2	1	7	Nicastrin	N1660	3234	6117	3838	2180	1289	1482	1372			0.50763	0.658151	0.402706	0.365734	0.21183	0.306214	0.347607		0.0210594	FALSE
1016	6	2	1	8	Nicastrin	N1660	3765	6176	4377	3602	9451	1843	1309			0.59098	0.664499	0.459261	0.6043	1.55315	0.380804	0.331645		0.171914	FALSE
1017	6	2	2	1	Nitric Oxide Synthase bNOS	N2280	359	5039	36	-601	-682	-428	-126			0.0563511	0.542165	0.00377734	-0.100828	-0.112078	-0.0884341	-0.0319231		0.05306	FALSE
1018	6	2	2	2	Nitric Oxide Synthase bNOS	N2280	1299	4291	493	-633	247	-173	-495			0.2039	0.461685	0.0517286	-0.106197	0.0405912	-0.0357456	-0.125412		0.0421597	FALSE
1019	6	2	2	3	Nitric Oxide Synthase bNOS	N7155	4452	5788	4489	2951	2871	3084	2144			0.698816	0.622752	0.471013	0.495083	0.471811	0.637222	0.543199		0.0082178	FALSE
1020	6	2	2	4	Nitric Oxide Synthase bNOS	N7155	4515	3653	3895	2704	2656	2820	2036			0.708705	0.39304	0.408687	0.453644	0.436479	0.582674	0.515837		0.0127676	FALSE
1021	6	2	2	5	Nitric Oxide Synthase Endothelial eNOS	N9532	11268	11624	12781	7491	7197	6777	5750			1.7687	1.25067	1.34106	1.25675	1.18273	1.40028	1.45681		0.038291	FALSE
1022	6	2	2	6	Nitric Oxide Synthase Endothelial eNOS	N9532	8427	10560	10734	5470	4527	4442	4140			1.32276	1.13619	1.12628	0.91769	0.743953	0.917814	1.0489		0.0356051	FALSE
1023	6	2	2	7	Nitric Oxide Synthase Endothelial eNOS	N3893	3037	5434	3189	1324	735	1379	1019			0.476708	0.584664	0.334609	0.222125	0.120788	0.284932	0.258172		0.024814	FALSE
1024	6	2	2	8	Nitric Oxide Synthase Endothelial eNOS	N3893	2870	13233	2877	1114	1108	1122	1221			0.450495	1.42379	0.301872	0.186893	0.182085	0.23183	0.30935		0.196335	FALSE
1025	6	2	3	1	Nitric Oxide Synthase Endothelial eNOS	N2643	3483	8357	5901	6841	6833	6441	5578			0.546715	0.899161	0.619169	1.1477	1.12291	1.33085	1.41323		0.112817	FALSE
1026	6	2	3	2	Nitric Oxide Synthase Endothelial eNOS	N2643	2656	9179	5137	2900	2325	2864	2202			0.416904	0.987603	0.539005	0.486527	0.382083	0.591765	0.557894		0.040263	FALSE
1027	6	2	3	3	Nitric Oxide Synthase Inducible iNOS	N7782	2735	8934	5293	3197	6078	5867	5231			0.429304	0.961242	0.555374	0.536354	0.99884	1.21225	1.32531		0.125528	FALSE
1028	6	2	3	4	Nitric Oxide Synthase Inducible iNOS	N7782	2589	8463	4919	2198	1610	2051	1918			0.406387	0.910566	0.516131	0.368754	0.264582	0.423781	0.48594		0.0423417	FALSE
1029	6	2	3	5	Nitric Oxide Synthase Inducible iNOS	N9657	1779	8176	2181	980	36	406	689			0.279244	0.879686	0.228844	0.164412	0.00591613	0.0838885	0.174564		0.0828934	FALSE
1030	6	2	3	6	Nitric Oxide Synthase Inducible iNOS	N9657	2620	8062	2407	783	869	2263	1112			0.411253	0.867421	0.252557	0.131362	0.142809	0.467585	0.281734		0.0647703	FALSE
1033	6	2	4	1	Nitrotyrosin	N0409	1231	15350	9462	5091	5364	4376	4115			0.193226	1.65156	0.99281	0.854106	0.881503	0.904177	1.04257		0.181479	FALSE
1034	6	2	4	2	Nitrotyrosin	N0409	1184	15194	8514	3777	5338	4248	3337			0.185849	1.63478	0.893341	0.633659	0.87723	0.87773	0.845455		0.184531	FALSE
1031	6	2	3	7	Notch1	N6786	886	5741	324	-727	-775	-475	1888			0.139073	0.617696	0.033996	-0.121967	-0.127361	-0.0981454	0.47834		0.0917066	FALSE
1032	6	2	3	8	Notch1	N6786	1403	7155	760	-175	-696	-466	-669			0.220224	0.769833	0.0797438	-0.0293594	-0.114378	-0.0962858	-0.169496		0.106194	FALSE
1035	6	2	4	3	NTF2	N9527	152	9345	135	-1111	-1363	-23	-293			0.0238589	1.00546	0.014165	-0.18639	-0.223991	-0.0047523	-0.0742339		0.176385	FALSE
1036	6	2	4	4	NTF2	N9527	2112	9901	2718	-735	5	76	-473			0.331514	1.06529	0.285189	-0.123309	0.000821685	0.0157033	-0.119838		0.175549	FALSE
1037	6	2	4	5	Nuf2	N5287	4390	3071	361	-879	-1205	-437	-433			0.689084	0.33042	0.0378783	-0.147468	-0.198026	-0.0902937	-0.109704		0.104861	FALSE
1038	6	2	4	6	Nuf2	N5287	988	7898	713	-215	-515	-276	-572			0.155083	0.849775	0.0748123	-0.0360701	-0.0846335	-0.0570276	-0.144921		0.117103	FALSE
1039	6	2	4	7	OGlcNAc Transferase	O6264	814	4596	-217	-1100	-1078	-823	592			0.127771	0.494501	-0.022769	-0.184545	-0.177155	-0.17005	0.149988		0.0619093	FALSE
1040	6	2	4	8	OGlcNAc Transferase	O6264	4	6289	310	-454	-566	-554	-657			0.000627867	0.676657	0.0325271	-0.0761666	-0.0930147	-0.114468	-0.166456		0.0840919	FALSE
1041	6	2	5	1	OP18 Stathmin	O0138	3581	6997	2749	1057	1006	1300	1340			0.562098	0.752833	0.288442	0.177331	0.165323	0.268608	0.3395		0.0466926	FALSE
1042	6	2	5	2	OP18 Stathmin	O0138	3139	6963	2618	1286	1072	1258	744			0.492719	0.749175	0.274696	0.215749	0.176169	0.25993	0.188498		0.0444297	FALSE
1043	6	2	5	3	Ornithine Decarboxylase	O1136	2214	7789	3339	1280	1221	1147	853			0.347524	0.838048	0.350348	0.214743	0.200655	0.236995	0.216114		0.0515323	FALSE
1044	6	2	5	4	Ornithine Decarboxylase	O1136	2798	9749	3532	1722	1010	1335	762			0.439193	1.04893	0.370599	0.288896	0.16598	0.27584	0.193059		0.0914697	FALSE
1045	6	2	5	5	p115 TAP	P3118	1359	6275	853	-530	-651	-315	-33			0.213318	0.675151	0.0895019	-0.088917	-0.106983	-0.0650859	-0.00836081		0.0768776	FALSE
1046	6	2	5	6	p115 TAP	P3118	1813	7120	1620	-241	-235	187	-573			0.284581	0.766067	0.16998	-0.0404321	-0.0386192	0.0386383	-0.145174		0.0948981	FALSE
1047	6	2	5	7	p120ctn	P1870	6446	13207	11123	6728	6722	6415	5912			1.01181	1.42099	1.16709	1.12874	1.10467	1.32548	1.49785		0.0324255	FALSE
1048	6	2	5	8	p120ctn	P1870	7599	14793	10926	6663	6436	5788	3794			1.19279	1.59163	1.14642	1.11784	1.05767	1.19593	0.96124		0.0396116	FALSE
1049	6	2	6	1	p130CAS	C0354	4923	9782	6878	2220	707	1270	1399			0.772747	1.05248	0.721682	0.372445	0.116186	0.26241	0.354448		0.111112	FALSE
1050	6	2	6	2	p130CAS	C0354	4330	11649	9175	5812	4790	4056	2855			0.679666	1.25336	0.962697	0.975067	0.787174	0.838058	0.723337		0.0383039	FALSE
1051	6	2	6	3	p14 arf	P2610	961	3905	1390	-202	-509	176	-261			0.150845	0.420153	0.145847	-0.0338891	-0.0836475	0.0363654	-0.0661264		0.0313424	FALSE
1052	6	2	6	4	p14 arf	P2610	1451	3588	1460	-266	-581	-88	-511			0.227759	0.386046	0.153192	-0.0446262	-0.0954797	-0.0181827	-0.129466		0.0366272	FALSE
1053	6	2	6	5	p16INK4a/CDKN2	P0968	2624	3666	2917	916	539	576	-202			0.411881	0.394439	0.306069	0.153675	0.0885776	0.119014	-0.0511783		0.0296814	FALSE
1054	6	2	6	6	p16INK4a/CDKN2	P0968	2537	5075	3130	1653	1126	1128	231			0.398225	0.546038	0.328419	0.27732	0.185043	0.233069	0.0585257		0.0244568	FALSE
1057	6	3	1	1	p19INK4d	P4354	11800	1635	1506	470	339	359	-542			1.85221	0.175916	0.158019	0.0788509	0.0557102	0.0741772	-0.13732		0.465364	FALSE
1058	6	3	1	2	p19INK4d	P4354	12180	2416	1769	1444	1385	886	877			1.91185	0.259946	0.185614	0.242257	0.227607	0.183067	0.222195		0.409639	FALSE
1059	6	3	1	3	p21WAF1Cip1	P1484	10801	8008	9013	6964	8868	5846	6999			1.6954	0.861611	0.945699	1.16834	1.45734	1.20791	1.77325		0.124763	FALSE
1060	6	3	1	4	p21WAF1Cip1	P1484	9379	7563	9210	4858	6331	4952	3978			1.47219	0.813731	0.966369	0.815016	1.04042	1.02319	1.00786		0.0487487	FALSE
1061	6	3	1	5	p300 CBP	P2859	7536	4753	4140	2878	2472	2204	1351			1.1829	0.511393	0.434394	0.482836	0.406241	0.455395	0.342286		0.082087	FALSE
1062	6	3	1	6	p300 CBP	P2859	4757	5169	5294	3629	3173	2831	1606			0.746691	0.556152	0.555479	0.60883	0.521441	0.584946	0.406893		0.0103837	FALSE
1063	6	3	1	7	p34cdc2	C3085	8781	9975	9914	7095	5146	3161	2544			1.37832	1.07325	1.04024	1.19031	0.845678	0.653132	0.644542		0.0754108	FALSE
1064	6	3	1	8	p34cdc2	C3085	5934	8218	8007	5786	4970	3915	2967			0.931441	0.884205	0.840143	0.970705	0.816754	0.808924	0.751713		0.00575124	FALSE
1065	6	3	2	1	p35 Cdk5 Regulator	P9489	6578	10422	11115	7798	6536	5635	3744			1.03253	1.12134	1.16625	1.30825	1.07411	1.16431	0.948572		0.0131005	FALSE
1066	6	3	2	2	p35 Cdk5 Regulator	P9489	7206	12275	11154	8964	7780	6152	4781			1.1311	1.32071	1.17035	1.50387	1.27854	1.27114	1.2113		0.0150015	FALSE
1067	6	3	2	3	p38 MAP Kinase NonActivated	M8432	3247	6480	5262	5010	3663	5139	2237			0.509671	0.697207	0.552121	0.840517	0.601966	1.06183	0.566762		0.0392386	FALSE
1068	6	3	2	4	p38 MAP Kinase NonActivated	M8432	4624	7336	6675	6238	5137	3432	1927			0.725814	0.789308	0.700382	1.04654	0.844199	0.709126	0.488221		0.0285313	FALSE
1069	6	3	2	5	p38 MAPK	M0800	7053	10531	8853	6075	6516	5764	5156			1.10709	1.13307	0.92891	1.01919	1.07082	1.19097	1.30631		0.0146973	FALSE
1070	6	3	2	6	p38 MAPK	M0800	4484	10660	8359	5542	5763	5543	4841			0.703839	1.14695	0.877077	0.929769	0.947074	1.1453	1.22651		0.0340814	FALSE
1071	6	3	2	7	p38 MAPK activated diphosphorylated p38	M8177	3586	7101	6176	3370	2627	2447	2238			0.562883	0.764023	0.648023	0.565378	0.431713	0.505604	0.567015		0.0111095	FALSE
1072	6	3	2	8	p38 MAPK activated diphosphorylated p38	M8177	4335	9326	7090	4283	3511	2880	2216			0.680451	1.00342	0.743926	0.71855	0.576987	0.595071	0.561441		0.0233336	FALSE
1075	6	3	3	3	p53	P5813	7267	11268	11469	6371	5577	4405	2501			1.14068	1.21237	1.2034	1.06885	0.916507	0.910169	0.633648		0.0432012	FALSE
1076	6	3	3	4	p53	P5813	7383	11381	11153	6734	6088	4960	3835			1.15889	1.22452	1.17024	1.12975	1.00048	1.02484	0.971627		0.00946148	FALSE
1077	6	3	3	5	P53	P6874	5267	8653	9555	5205	4471	4424	3306			0.826744	0.931008	1.00257	0.873232	0.73475	0.914095	0.837601		0.00738933	FALSE
1078	6	3	3	6	P53	P6874	5272	10148	9420	5967	4876	4529	3457			0.827529	1.09186	0.988404	1.00107	0.801307	0.93579	0.875858		0.010778	FALSE
1085	6	3	4	5	P53 BP1	B4561	1174	3872	2172	1080	703	738	95			0.184279	0.416603	0.227899	0.181189	0.115529	0.152487	0.024069		0.0145451	FALSE
1086	6	3	4	6	P53 BP1	B4561	1796	3913	3162	1950	1406	1341	535			0.281912	0.421014	0.331776	0.327147	0.231058	0.27708	0.135546		0.00796114	FALSE
1087	6	3	4	7	P53 BP1	B4436	2603	5709	4782	2777	2178	1750	1175			0.408584	0.614253	0.501756	0.465891	0.357926	0.361588	0.297695		0.0113706	FALSE
1088	6	3	4	8	P53 BP1	B4436	2759	7222	5107	2486	2497	2170	1289			0.433071	0.777042	0.535857	0.417071	0.410349	0.448369	0.326578		0.0211478	FALSE
1079	6	3	3	7	p53 pSer392	P8982	-767	1453	-425	-547	-129	-276	184			-0.120393	0.156334	-0.0445936	-0.091769	-0.0211995	-0.0570276	0.0466178		0.00878823	FALSE
1080	6	3	3	8	p53 pSer392	P8982	-606	840	-819	-972	-1250	-834	-903			-0.0951218	0.0903787	-0.0859345	-0.16307	-0.205421	-0.172323	-0.228782		0.0116172	FALSE
1081	6	3	4	1	p53DINP1SIP	P4868	1218	3209	1682	638	443	636	203			0.191185	0.345268	0.176486	0.107036	0.0728012	0.131411	0.0514316		0.00971675	FALSE
1082	6	3	4	2	p53DINP1SIP	P4868	1054	3073	1594	580	398	1028	72			0.165443	0.330636	0.167252	0.0973054	0.0654061	0.212407	0.0182418		0.0107244	FALSE
1083	6	3	4	3	P53R2	P4993	953	4743	2169	1022	518	409	-175			0.149589	0.510317	0.227585	0.171459	0.0851265	0.0845083	-0.0443376		0.0299998	FALSE
1084	6	3	4	4	P53R2	P4993	1050	5845	2419	1101	422	397	-114			0.164815	0.628885	0.253816	0.184712	0.0693502	0.0820289	-0.0288828		0.0452319	FALSE
1089	6	3	5	1	p57kip2	P2735	4583	9658	7800	5113	3985	4158	2550			0.719379	1.03914	0.818423	0.857797	0.654883	0.859134	0.646063		0.0192694	FALSE
1090	6	3	5	2	p57kip2	P2735	4722	9703	8051	6001	5024	4557	2821			0.741197	1.04398	0.84476	1.00677	0.825629	0.941576	0.714723		0.016215	FALSE
1091	6	3	5	3	p63	P3362	5198	12547	8851	5333	6049	5287	4299			0.815913	1.34998	0.928701	0.894706	0.994074	1.09241	1.08919		0.030864	FALSE
1092	6	3	5	4	p63	P3362	5156	15766	8133	4642	5740	4580	3883			0.809321	1.69632	0.853364	0.778778	0.943294	0.946328	0.983789		0.0996677	FALSE
1093	6	3	5	5	p63	P3737	5328	16395	7287	4826	3365	3009	1913			0.836319	1.764	0.764596	0.809648	0.552994	0.621725	0.484674		0.186061	FALSE
1094	6	3	5	6	p63	P3737	5367	15574	8042	5899	5554	5194	3221			0.842441	1.67566	0.843815	0.989663	0.912727	1.07319	0.816066		0.0915475	FALSE
1095	6	3	5	7	PABP	P6246	6517	7749	7609	3802	3520	2623	2380			1.02295	0.833744	0.798382	0.637853	0.578466	0.541969	0.602992		0.0304913	FALSE
1096	6	3	5	8	PABP	P6246	6769	8541	7529	4882	4206	3499	2365			1.06251	0.918958	0.789988	0.819043	0.691201	0.72297	0.599191		0.0236029	FALSE
1097	6	3	6	1	PAD14	P4749	4702	9610	7699	5141	4786	4110	3110			0.738058	1.03398	0.807826	0.862494	0.786516	0.849216	0.787943		0.00919791	FALSE
1098	6	3	6	2	PAD14	P4749	5244	9245	8108	5982	5133	4544	3288			0.823134	0.994704	0.850741	1.00359	0.843541	0.93889	0.833041		0.0061993	FALSE
1099	6	3	6	3	PAK1pThr212	P3237	8038	16191	13007	10786	7941	6292	4319			1.2617	1.74205	1.36477	1.80954	1.305	1.30006	1.09425		0.0694551	FALSE
1100	6	3	6	4	PAK1pThr212	P3237	7060	19024	15887	10765	7899	6502	4466			1.10819	2.04686	1.66696	1.80602	1.2981	1.34346	1.1315		0.128962	FALSE
189	1	4	6	5	Pan Cadherin	C1821	7831	11624	12413	6746	7572	5373	4666			1.22921	1.25067	1.30245	1.13176	1.24436	1.11018	1.18217		0.00475955	FALSE
190	1	4	6	6	Pan Cadherin	C1821	7931	12223	12559	6737	7359	5426	5355			1.2449	1.31512	1.31777	1.13025	1.20936	1.12113	1.35673		0.00873686	FALSE
423	3	1	5	7	Pan Cytokeratin	C2931	14024	25025	26625	15934	15500	12536	9176			2.2013	2.69253	2.79366	2.67321	2.54722	2.59021	2.32481		0.044781	FALSE
424	3	1	5	8	Pan Cytokeratin	C2931	14077	24593	25965	16436	14913	12322	9257			2.20962	2.64605	2.72441	2.75743	2.45076	2.54599	2.34533		0.0410225	FALSE
1101	6	3	6	5	Par4 Prostate Apoptosis Response 4	P5367	7411	13944	12385	8173	7044	5511	4465			1.16328	1.50029	1.29951	1.37117	1.15759	1.13869	1.13124		0.0203848	FALSE
1102	6	3	6	6	Par4 Prostate Apoptosis Response 4	P5367	9037	14447	12429	7844	7148	6251	4828			1.41851	1.55441	1.30413	1.31597	1.17468	1.29159	1.22321		0.0159922	FALSE
1107	6	4	1	3	Parkin	P6248	9747	15168	13437	7094	6336	5683	3086			1.52995	1.63198	1.40989	1.19015	1.04124	1.17423	0.781862		0.0869825	FALSE
1108	6	4	1	4	Parkin	P6248	9254	14960	15163	8845	7547	5162	4390			1.45257	1.6096	1.59099	1.48391	1.24025	1.06658	1.11224		0.0502022	FALSE
1109	6	4	1	5	PARP	P7605	7925	16313	11453	6630	7695	5608	4172			1.24396	1.75518	1.20172	1.1123	1.26457	1.15874	1.05701		0.0536748	FALSE
1110	6	4	1	6	PARP	P7605	6842	16976	11817	6536	7123	5522	4193			1.07397	1.82651	1.23991	1.09653	1.17057	1.14097	1.06233		0.0729427	FALSE
1111	6	4	1	7	Paxillin	P1093	7216	13551	11617	5873	5929	4618	3284			1.13267	1.458	1.21893	0.985301	0.974353	0.95418	0.832027		0.0437347	FALSE
1112	6	4	1	8	Paxillin	P1093	6628	15677	12024	6431	5895	5177	3187			1.04038	1.68675	1.26163	1.07892	0.968766	1.06968	0.807452		0.0786011	FALSE
1113	6	4	2	1	PCAF	P7493	5056	12974	8151	5173	5474	4541	3767			0.793624	1.39592	0.855252	0.867863	0.89958	0.93827	0.954399		0.0402152	FALSE
1114	6	4	2	2	PCAF	P7493	4920	13134	8169	4884	4997	4576	3828			0.772276	1.41314	0.857141	0.819378	0.821191	0.945501	0.969854		0.0480654	FALSE
1117	6	4	2	5	PDK1	P3110	5412	14827	9446	5277	5524	5187	3694			0.849504	1.59529	0.991132	0.885311	0.907797	1.07175	0.935904		0.0666681	FALSE
1118	6	4	2	6	PDK1	P3110	5073	13508	9689	5408	5939	5025	4069			0.796292	1.45338	1.01663	0.907289	0.975997	1.03827	1.03091		0.042013	FALSE
1119	6	4	2	7	Pen2	P5622	5088	14666	7849	4108	4786	3844	2677			0.798647	1.57797	0.823565	0.68919	0.786516	0.794254	0.678239		0.0983588	FALSE
1120	6	4	2	8	Pen2	P5622	5035	15640	8001	4278	4943	4053	3144			0.790328	1.68277	0.839513	0.717711	0.812317	0.837438	0.796557		0.113247	FALSE
1121	6	4	3	1	Peripherin	P5117	4618	13477	8127	4562	5104	4508	4328			0.724872	1.45004	0.852734	0.765357	0.838776	0.931451	1.09653		0.063075	FALSE
1122	6	4	3	2	Peripherin	P5117	4214	13492	7855	4521	5138	4582	4190			0.661458	1.45165	0.824194	0.758478	0.844363	0.946741	1.06157		0.068261	FALSE
1123	6	4	3	3	Peroxiredoxin 3	P1247	7737	18799	13244	8271	7744	8614	8866			1.21445	2.02265	1.38964	1.38761	1.27262	1.77984	2.24627		0.162	FALSE
1124	6	4	3	4	Peroxiredoxin 3	P1247	7583	19577	14476	7986	7828	8977	9438			1.19028	2.10636	1.51891	1.33979	1.28643	1.85484	2.39119		0.20897	FALSE
1125	6	4	3	5	PERP	P5243	116	1190	1039	-49	-174	39	-157			0.0182081	0.128037	0.109018	-0.00822062	-0.0285946	0.00805825	-0.0397772		0.00436019	FALSE
1126	6	4	3	6	PERP	P5243	28	1224	776	-24	-348	10	-112			0.00439507	0.131695	0.0814226	-0.00402643	-0.0571892	0.00206622	-0.0283761		0.00427916	FALSE
1137	6	4	5	1	Phosphatidylserine Receptor	P1495	7106	13755	10142	5762	5621	4762	3615			1.11541	1.47995	1.06416	0.966678	0.923738	0.983933	0.915889		0.0388584	FALSE
1138	6	4	5	2	Phosphatidylserine Receptor	P1495	6446	14962	9535	5950	5826	4769	3538			1.01181	1.60982	1.00047	0.998219	0.957427	0.98538	0.89638		0.0591034	FALSE
281	2	2	6	1	phospho-b-Catenin pSer45	C5615	5392	9541	8286	5265	5427	4194	3321			0.846365	1.02655	0.869417	0.883298	0.891856	0.866572	0.841401		0.00398836	FALSE
282	2	2	6	2	phospho-b-Catenin pSer45	C5615	5701	9593	8511	5792	5464	4879	4022			0.894867	1.03215	0.893026	0.971711	0.897937	1.00811	1.01901		0.00395274	FALSE
711	4	3	5	7	phosphoHistone H2AX pSer139	H5912	4113	8951	8222	4618	4744	4314	4037			0.645604	0.963071	0.862702	0.774752	0.779614	0.891367	1.02281		0.0161498	FALSE
712	4	3	5	8	phosphoHistone H2AX pSer139	H5912	4309	9437	9064	5180	5902	5164	4449			0.67637	1.01536	0.95105	0.869037	0.969916	1.067	1.12719		0.0218477	FALSE
1127	6	4	3	7	Phospholipase A2 group v	P5242	4724	13692	7244	4216	5091	4417	3846			0.741511	1.47317	0.760084	0.707309	0.836639	0.912649	0.974414		0.0697443	FALSE
1128	6	4	3	8	Phospholipase A2 group v	P5242	4623	11370	7781	4356	5293	4506	3953			0.725657	1.22334	0.81643	0.730797	0.869835	0.931038	1.00152		0.0304564	FALSE
1135	6	4	4	7	Phospholipase C g1	P8104	2507	6970	3778	2025	2167	1791	1514			0.393516	0.749928	0.396411	0.33973	0.356118	0.37006	0.383584		0.0206845	FALSE
1136	6	4	4	8	Phospholipase C g1	P8104	2728	9405	3681	2064	2323	2019	1801			0.428205	1.01192	0.386233	0.346273	0.381755	0.417169	0.456298		0.0542999	FALSE
1129	6	4	4	1	Phosphoserine	P5747	6101	16088	10694	6936	6560	4774	2965			0.957654	1.73097	1.12208	1.16364	1.07805	0.986413	0.751206		0.0928006	FALSE
1130	6	4	4	2	Phosphoserine	P5747	6266	16674	11154	7256	6807	5544	3789			0.983554	1.79402	1.17035	1.21732	1.11864	1.14551	0.959973		0.0780118	FALSE
1131	6	4	4	3	Phosphothreonine	P6623	4518	15319	9985	7109	6332	4718	2573			0.709176	1.64823	1.04769	1.19266	1.04058	0.974842	0.65189		0.109599	FALSE
1132	6	4	4	4	Phosphothreonine	P6623	4166	15827	26576	7078	5192	4528	3344			0.653923	1.70289	2.78852	1.18746	0.853237	0.935584	0.847229		0.557169	FALSE
1133	6	4	4	5	Phosphotyrosine	P1869	5328	15224	38611	6074	5211	4240	3350			0.836319	1.63801	4.0513	1.01902	0.85636	0.876077	0.848749		1.40128	FALSE
1134	6	4	4	6	Phosphotyrosine	P1869	5731	18545	29382	6518	6313	4928	3566			0.899576	1.99533	3.08294	1.09351	1.03746	1.01823	0.903474		0.67453	FALSE
1141	6	4	5	5	PIASx	P9498	6406	10262	29253	4935	4663	3279	1951			1.00553	1.10413	3.0694	0.827934	0.766303	0.677513	0.494301		0.768274	FALSE
1142	6	4	5	6	PIASx	P9498	5310	11219	19092	4878	4757	3358	2240			0.833493	1.20709	2.00325	0.818372	0.781751	0.693836	0.567522		0.239539	FALSE
1271	7	3	3	7	PIASy	P0104	562	1125	1791	866	-52	31	609			0.0882153	0.121043	0.187923	0.145287	-0.00854552	0.00640528	0.154295		0.00564148	FALSE
1272	7	3	3	8	PIASy	P0104	834	1344	1901	892	417	223	665			0.13091	0.144606	0.199464	0.149649	0.0685285	0.0460767	0.168483		0.0029546	FALSE
1143	6	4	5	7	PID MTA2	P5118	-799	986	-623	-756	-1128	-577	-861			-0.125416	0.106087	-0.0653689	-0.126832	-0.185372	-0.119221	-0.218141		0.0110808	FALSE
1144	6	4	5	8	PID MTA2	P5118	-619	982	-778	-1058	-952	-809	-863			-0.0971624	0.105657	-0.0816325	-0.177498	-0.156449	-0.167157	-0.218648		0.0115312	FALSE
1145	6	4	6	1	PINCH1	P9371	5194	12024	8275	4630	3741	3410	2214			0.815285	1.29371	0.868263	0.776765	0.614784	0.70458	0.560934		0.0582623	FALSE
1146	6	4	6	2	PINCH1	P9371	5632	11492	8700	4918	4532	4005	2901			0.884037	1.23647	0.912857	0.825082	0.744775	0.82752	0.734991		0.0288739	FALSE
1501	8	4	2	5	Pinin	P0084	684	1098	1749	181	143	278	271			0.107365	0.118138	0.183516	0.030366	0.0235002	0.0574409	0.06866		0.00318202	FALSE
1502	8	4	2	6	Pinin	P0084	2439	778	1295	297	274	21	-337			0.382842	0.0837079	0.135879	0.0498271	0.0450283	0.00433906	-0.0853816		0.0216011	FALSE
1153	7	1	1	1	PKB pSer473	P4112	42523	6391	7546	5283	2793	6458	5937			6.6747	0.687631	0.791772	0.886318	0.458993	1.33436	1.50419		4.82403	1
1154	7	1	1	2	PKB pSer473	P4112	26828	13112	15078	16752	16140	9381	7278			4.2111	1.41077	1.58208	2.81045	2.6524	1.93832	1.84394		0.944101	FALSE
1155	7	1	1	3	PKB pThr308	P3862	10102	5295	6953	8517	6279	5925	13060			1.58568	0.569709	0.729551	1.42888	1.03187	1.22423	3.30885		0.830574	FALSE
1156	7	1	1	4	PKB pThr308	P3862	8478	8243	11005	18288	23494	12208	13351			1.33076	0.886895	1.15471	3.06814	3.86093	2.52244	3.38258		1.41573	FALSE
1181	7	1	4	5	PKR	P0244	4864	7417	7774	6152	9291	5314	4737			0.763486	0.798023	0.815695	1.03211	1.52685	1.09799	1.20016		0.0751882	FALSE
1182	7	1	4	6	PKR	P0244	6669	8242	9750	6896	6319	6088	8457			1.04681	0.886787	1.02303	1.15693	1.03844	1.25791	2.14265		0.178243	FALSE
1183	7	1	4	7	Plakoglobin Catenin g	P8087	658	1917	4026	3056	931	1152	1791			0.103284	0.206257	0.422432	0.512699	0.152998	0.238028	0.453764		0.0261321	FALSE
1184	7	1	4	8	Plakoglobin Catenin g	P8087	1473	2058	2842	2303	1643	814	664			0.231212	0.221428	0.2982	0.386369	0.270006	0.16819	0.16823		0.00597714	FALSE
1185	7	1	5	1	Platelet-Derived Growth Factor Receptor b	P7679	-422	230	-181	-733	57	-187	-121			-0.06624	0.0247466	-0.0189916	-0.122974	0.0093672	-0.0386383	-0.0306563		0.00242357	FALSE
1186	7	1	5	2	Platelet-Derived Growth Factor Receptor b	P7679	-370	106	1112	-606	-285	-393	-358			-0.0580777	0.0114049	0.116678	-0.101667	-0.046836	-0.0812024	-0.0907021		0.00591833	FALSE
1187	7	1	5	3	Plectin	P9318	2392	4681	5037	3291	2566	2544	1341			0.375464	0.503646	0.528513	0.552124	0.421688	0.525646	0.339753		0.00706095	FALSE
1188	7	1	5	4	Plectin	P9318	3312	8126	7227	4530	5040	4129	1753			0.519874	0.874307	0.758301	0.759988	0.828258	0.853142	0.444136		0.0287456	FALSE
1189	7	1	5	5	PML	P6746	2185	2549	2543	1517	1403	1781	3344			0.342972	0.274256	0.266827	0.254504	0.230565	0.367993	0.847229		0.046845	FALSE
1190	7	1	5	6	PML	P6746	2104	4287	6526	3150	3500	3634	2266			0.330258	0.461254	0.684748	0.528469	0.575179	0.750864	0.574109		0.019319	FALSE
1191	7	1	5	7	Presenilin1	P7854	4959	9739	10778	7068	7884	6126	4423			0.778398	1.04786	1.13089	1.18578	1.29563	1.26577	1.1206		0.0297341	FALSE
1192	7	1	5	8	Presenilin1	P7854	4893	9207	10571	6537	6429	5732	4496			0.768038	0.990615	1.10917	1.0967	1.05652	1.18436	1.1391		0.0191232	FALSE
123	1	3	4	3	Prion protein	P0110	5118	7508	8413	5064	5322	4037	3392			0.803356	0.807814	0.882743	0.849576	0.874601	0.834132	0.85939		0.000960382	FALSE
124	1	3	4	4	Prion protein	P0110	5733	7409	9196	4786	5604	3967	3777			0.89989	0.797162	0.9649	0.802937	0.920944	0.819669	0.956933		0.0052731	FALSE
1193	7	1	6	1	Prion Protein	P5999	472	537	780	-420	-264	-73	516			0.0740883	0.0577778	0.0818423	-0.0704625	-0.0433849	-0.0150834	0.130733		0.00550939	FALSE
1194	7	1	6	2	Prion Protein	P5999	335	598	800	-407	-239	-13	778			0.0525839	0.064341	0.0839409	-0.0682815	-0.0392765	-0.00268608	0.197112		0.00786486	FALSE
1195	7	1	6	3	PRMT1	P6871	272	407	592	-547	-660	-252	1526			0.042695	0.0437906	0.0621162	-0.091769	-0.108462	-0.0520687	0.386624		0.0280898	FALSE
1196	7	1	6	4	PRMT1	P6871	760	1017	894	222	-147	-240	-424			0.119295	0.109423	0.0938039	0.0372445	-0.0241575	-0.0495892	-0.107424		0.00773614	FALSE
1197	7	1	6	5	PRMT1	P6996	1020	1776	1699	-88	461	1091	992			0.160106	0.191086	0.178269	-0.0147636	0.0757593	0.225424	0.251331		0.0085271	FALSE
1198	7	1	6	6	PRMT1	P6996	1216	1528	3004	701	629	1176	583			0.190872	0.164403	0.315198	0.117605	0.103368	0.242987	0.147708		0.00555761	FALSE
1201	7	2	1	1	PRMT2	P0748	11903	2776	3212	2996	1981	2124	711			1.86838	0.29868	0.337023	0.502632	0.325551	0.438865	0.180137		0.341157	FALSE
1202	7	2	1	2	PRMT2	P0748	8533	4946	7973	9120	5035	1554	2156			1.3394	0.532159	0.836576	1.53004	0.827436	0.32109	0.54624		0.195942	FALSE
1203	7	2	1	3	PRMT3	P9370	4501	2476	3080	3692	2313	2014	6308			0.706507	0.266402	0.323172	0.619399	0.380111	0.416136	1.59818		0.21274	FALSE
1204	7	2	1	4	PRMT3	P9370	5705	2907	1746	2927	1040	847	651			0.895495	0.312775	0.183201	0.491056	0.17091	0.175009	0.164936		0.0738592	FALSE
1205	7	2	1	5	PRMT4	P4995	6872	7095	5504	7907	7775	5607	6210			1.07868	0.763377	0.577513	1.32654	1.27772	1.15853	1.57335		0.116119	FALSE
1206	7	2	1	6	PRMT4	P4995	6590	11459	10227	7542	7326	6443	5797			1.03441	1.23292	1.07308	1.26531	1.20393	1.33126	1.46872		0.0220089	FALSE
1207	7	2	1	7	PRMT5	P0493	4768	1680	1593	1273	1172	2426	4857			0.748417	0.180757	0.167147	0.213568	0.192603	0.501265	1.23056		0.162431	FALSE
1208	7	2	1	8	PRMT5	P0493	4581	6414	5686	3907	1264	1139	584			0.719065	0.690106	0.59661	0.655469	0.207722	0.235342	0.147961		0.0647114	FALSE
1209	7	2	2	1	PRMT6	P6495	7743	8405	9650	7409	6894	7902	6320			1.21539	0.904325	1.01254	1.24299	1.13294	1.63273	1.60122		0.0767761	FALSE
1210	7	2	2	2	PRMT6	P6495	6973	7989	8848	4874	4374	3652	3087			1.09453	0.859566	0.928386	0.8177	0.71881	0.754583	0.782116		0.0163321	FALSE
1211	7	2	2	3	PRMT6	P2996	3705	597	1420	560	276	598	328			0.581562	0.0642335	0.148995	0.09395	0.045357	0.12356	0.0831014		0.035282	FALSE
1212	7	2	2	4	PRMT6	P2996	3728	904	1098	859	199	525	365			0.585172	0.0972647	0.115209	0.144113	0.032703	0.108476	0.0924756		0.0349909	FALSE
249	2	2	2	1	ProCaspase 8	C7849	6674	12108	12836	7740	8361	6857	4579			1.0476	1.30274	1.34683	1.29852	1.37402	1.41681	1.16013		0.0168731	FALSE
250	2	2	2	2	ProCaspase 8	C7849	7423	12638	12955	8319	8325	6909	5122			1.16516	1.35977	1.35932	1.39566	1.3681	1.42755	1.2977		0.00744458	FALSE
1115	6	4	2	3	Proliferating Cell Nuclear Antigen	P8825	3539	7921	5722	2797	2745	2155	1161			0.555505	0.85225	0.600387	0.469247	0.451105	0.44527	0.294148		0.0303196	FALSE
1116	6	4	2	4	Proliferating Cell Nuclear Antigen	P8825	3369	7293	5835	2640	2353	2142	1042			0.528821	0.784681	0.612244	0.442907	0.386685	0.442584	0.263999		0.0282264	FALSE
1213	7	2	2	5	Proliferating Cell Protein Ki67	P6834	20093	23090	19625	15294	12643	9936	18390			3.15393	2.48434	2.05917	2.56584	2.07771	2.05299	4.65925		0.887065	FALSE
1214	7	2	2	6	Proliferating Cell Protein Ki67	P6834	20319	35810	31419	19730	18333	13405	9021			3.18941	3.85293	3.29667	3.31006	3.01279	2.76977	2.28554		0.239611	FALSE
1147	6	4	6	3	Protein Kinase Ba	P2482	7442	13002	8744	5591	4592	4477	2925			1.16815	1.39893	0.917474	0.93799	0.754635	0.925046	0.741072		0.0545725	FALSE
1148	6	4	6	4	Protein Kinase Ba	P2482	7074	13394	8764	5462	4935	4318	3034			1.11038	1.44111	0.919572	0.916348	0.811003	0.892193	0.768688		0.0530414	FALSE
1149	6	4	6	5	Protein Kinase Ba	P1601	10365	18637	12565	8071	6893	6183	4361			1.62696	2.00522	1.3184	1.35405	1.13277	1.27754	1.10489		0.100002	FALSE
1150	6	4	6	6	Protein Kinase Ba	P1601	9712	18366	12960	7759	7445	6189	4649			1.52446	1.97607	1.35984	1.30171	1.22349	1.27878	1.17786		0.075593	FALSE
1157	7	1	1	5	Protein Kinase C PKC	P5704	3164	6267	4513	4995	7484	8235	8129			0.496643	0.67429	0.473531	0.838	1.2299	1.70153	2.05955		0.383081	FALSE
1158	7	1	1	6	Protein Kinase C PKC	P5704	2920	4620	6382	7832	6357	3920	3634			0.458343	0.497083	0.669638	1.31396	1.04469	0.809958	0.920702		0.0937179	FALSE
1169	7	1	3	1	Protein Kinase Cg	P8083	1946	3192	4885	3045	1912	1672	1711			0.305457	0.343439	0.512564	0.510853	0.314212	0.345472	0.433495		0.00806353	FALSE
1170	7	1	3	2	Protein Kinase Cg	P8083	1291	5812	4981	2751	1717	2714	2095			0.202644	0.625335	0.522637	0.461529	0.282166	0.560772	0.530785		0.0240195	FALSE
1179	7	1	4	3	Protein Kinase D	P3987	4635	5444	7376	2325	1441	2694	1793			0.727541	0.58574	0.773935	0.39006	0.236809	0.556639	0.454271		0.0355983	FALSE
1180	7	1	4	4	Protein Kinase D	P3987	5165	7208	7832	6270	5194	4851	3642			0.810733	0.775536	0.821781	1.0519	0.853566	1.00232	0.922729		0.0108761	FALSE
1175	7	1	3	7	Protein Kinase C	P0713	4960	6212	8377	5229	5244	3845	2861			0.778555	0.668372	0.878966	0.877258	0.861783	0.794461	0.724857		0.00657483	FALSE
1176	7	1	3	8	Protein Kinase C	P0713	6113	10582	12414	8213	6703	5053	2867			0.959538	1.13856	1.30255	1.37788	1.10155	1.04406	0.726377		0.0469726	FALSE
1177	7	1	4	1	Protein Kinase C	P8090	6083	7300	7617	3854	4552	3392	1467			0.954829	0.785434	0.799222	0.646577	0.748062	0.700861	0.371676		0.0322363	FALSE
1178	7	1	4	2	Protein Kinase C	P8090	6006	6683	7551	3669	3823	2951	2111			0.942742	0.719049	0.792297	0.61554	0.62826	0.609741	0.534838		0.0191729	FALSE
1159	7	1	1	7	Protein Kinase Ca	P4334	12180	15551	20042	23943	27974	13661	12893			1.91185	1.67319	2.10293	4.01687	4.59716	2.82266	3.26654		1.23062	FALSE
1160	7	1	1	8	Protein Kinase Ca	P4334	9866	14552	17276	14448	14113	11213	8989			1.54863	1.5657	1.8127	2.42391	2.31929	2.31685	2.27743		0.146073	FALSE
1161	7	1	2	1	Protein Kinase Cb1	P3078	3672	3726	4206	4180	2778	1212	1037			0.576382	0.400894	0.441319	0.70127	0.456528	0.250426	0.262732		0.0260026	FALSE
1162	7	1	2	2	Protein Kinase Cb1	P3078	3358	2982	3175	2474	2334	1783	1105			0.527094	0.320844	0.33314	0.415058	0.383562	0.368407	0.27996		0.00642839	FALSE
1163	7	1	2	3	Protein Kinase Cb1	P6959	13929	13429	15396	13258	10510	8110	4612			2.18639	1.44488	1.61544	2.22427	1.72718	1.6757	1.16849		0.144102	FALSE
1164	7	1	2	4	Protein Kinase Cb1	P6959	15510	14250	16905	15739	11611	10572	7415			2.43455	1.53321	1.77378	2.6405	1.90812	2.18441	1.87865		0.15125	FALSE
1165	7	1	2	5	Protein Kinase Cb2	P3203	3437	2775	3262	2170	1217	2641	5184			0.539495	0.298573	0.342269	0.364056	0.199998	0.545688	1.31341		0.139614	FALSE
1166	7	1	2	6	Protein Kinase Cb2	P3203	2763	2442	2659	944	1453	2498	866			0.433699	0.262744	0.278998	0.158373	0.238782	0.516141	0.219408		0.0161189	FALSE
1167	7	1	2	7	Protein Kinase Cb2	P2584	838	1095	5841	765	2106	1334	387			0.131538	0.117815	0.612873	0.128342	0.346094	0.275634	0.0980495		0.0351232	FALSE
1168	7	1	2	8	Protein Kinase Cb2	P2584	1543	1252	1113	78	836	672	367			0.2422	0.134707	0.116783	0.0130859	0.137386	0.13885	0.0929823		0.00463208	FALSE
1171	7	1	3	3	Protein Kinase Cd	P8333	6851	10350	11504	6974	6631	4778	5034			1.07538	1.1136	1.20707	1.17001	1.08972	0.987239	1.2754		0.00898811	FALSE
1172	7	1	3	4	Protein Kinase Cd	P8333	7768	10698	12054	8076	6929	6008	3879			1.21932	1.15104	1.26478	1.35489	1.13869	1.24138	0.982775		0.0138833	FALSE
1173	7	1	3	5	Protein Kinase Ce	P8458	2652	5512	8041	4584	4544	4127	2646			0.416276	0.593057	0.843711	0.769048	0.746747	0.852728	0.670385		0.0239559	FALSE
1174	7	1	3	6	Protein Kinase Ce	P8458	4492	5291	7690	4529	4786	4064	2534			0.705095	0.569278	0.806881	0.759821	0.786516	0.839711	0.642009		0.00937079	FALSE
1215	7	2	2	7	Protein phosphatase 1a	P7979	5580	7468	9071	4159	1455	1700	1818			0.875874	0.80351	0.951784	0.697746	0.23911	0.351257	0.460605		0.0762921	FALSE
1216	7	2	2	8	Protein phosphatase 1a	P7979	5730	7824	9089	5986	5173	4778	3695			0.899419	0.841813	0.953673	1.00426	0.850115	0.987239	0.936157		0.00404727	FALSE
1217	7	2	3	1	Protein Phosphatase 1a	P7607	13648	15970	17839	10530	9912	8009	5936			2.14228	1.71827	1.87178	1.7666	1.62891	1.65483	1.50393		0.0423458	FALSE
1218	7	2	3	2	Protein Phosphatase 1a	P7607	13141	15133	18103	10317	8955	7382	5784			2.0627	1.62822	1.89948	1.73086	1.47164	1.52528	1.46542		0.0522024	FALSE
1219	7	2	3	3	Protein Phosphatase 2Aa	P8998	7201	5321	6282	4114	3423	2953	3944			1.13032	0.572506	0.659146	0.690197	0.562525	0.610154	0.999243		0.0507844	FALSE
1220	7	2	3	4	Protein Phosphatase 2Aa	P8998	7442	4435	5487	4088	3331	2993	2286			1.16815	0.477178	0.575729	0.685835	0.547406	0.618419	0.579176		0.0533665	FALSE
1221	7	2	3	5	Protein S	P4555	8227	5438	6121	3371	3485	3330	3441			1.29137	0.585095	0.642252	0.565545	0.572714	0.688051	0.871804		0.0693084	FALSE
1222	7	2	3	6	Protein S	P4555	8405	9868	11074	7205	5682	4622	2396			1.31931	1.06173	1.16195	1.20877	0.933762	0.955006	0.607045		0.0546081	FALSE
1223	7	2	3	7	Protein Tyrosine Phosphatase PEST	P9109	2689	787	1197	63	-354	766	1292			0.422084	0.0846763	0.125597	0.0105694	-0.0581753	0.158272	0.327338		0.0288547	FALSE
1224	7	2	3	8	Protein Tyrosine Phosphatase PEST	P9109	2741	554	927	17	-285	13	-465			0.430246	0.0596069	0.0972665	0.00285205	-0.046836	0.00268608	-0.117811		0.0313406	FALSE
1225	7	2	4	1	PSF	P2860	7728	4110	6396	3139	2858	1982	737			1.21304	0.44221	0.671107	0.526623	0.469675	0.409524	0.186725		0.103988	FALSE
1226	7	2	4	2	PSF	P2860	7958	4073	6173	2297	2419	1573	514			1.24914	0.438229	0.647709	0.385363	0.397531	0.325016	0.130226		0.129512	FALSE
1227	7	2	4	3	PTEN	P7482	5852	3553	4382	2471	2074	2779	2676			0.918569	0.38228	0.459786	0.414554	0.340835	0.574202	0.677986		0.041703	FALSE
1228	7	2	4	4	PTEN	P7482	6056	3970	5383	2900	2314	2563	1499			0.950591	0.427147	0.564817	0.486527	0.380276	0.529572	0.379783		0.0392582	FALSE
1229	7	2	4	5	PTEN	P3487	6057	10628	9113	3616	2527	2998	2717			0.950748	1.14351	0.956191	0.606649	0.415279	0.619452	0.688373		0.064778	FALSE
1230	7	2	4	6	PTEN	P3487	5992	10090	10412	5976	6172	5286	4238			0.940545	1.08562	1.09249	1.00258	1.01429	1.0922	1.07373		0.00343105	FALSE
1231	7	2	4	7	PUMA bbc3	P4618	1109	807	1372	376	522	463	91			0.174076	0.0868281	0.143959	0.0630807	0.0857839	0.0956659	0.0230556		0.00249818	FALSE
1232	7	2	4	8	PUMA bbc3	P4618	866	690	834	252	355	475	235			0.135933	0.0742397	0.0875083	0.0422775	0.0583396	0.0981454	0.0595391		0.000975973	FALSE
1233	7	2	5	1	PUMA bbc3	P4743	1400	1133	1994	1119	899	609	1340			0.219753	0.121904	0.209223	0.187732	0.147739	0.125833	0.3395		0.00568057	FALSE
1234	7	2	5	2	PUMA bbc3	P4743	1758	679	1812	192	-65	368	-260			0.275948	0.0730561	0.190126	0.0322114	-0.0106819	0.0760368	-0.065873		0.013726	FALSE
1235	7	2	5	3	Pyk2	P3902	5800	3618	5105	1944	1808	1799	1099			0.910407	0.389274	0.535648	0.326141	0.297121	0.371713	0.27844		0.0495049	FALSE
1236	7	2	5	4	Pyk2	P3902	5987	2621	4100	1661	1255	1523	820			0.93976	0.282003	0.430197	0.278662	0.206243	0.314685	0.207753		0.0666417	FALSE
1239	7	2	5	7	Pyk2 Phospho pTyr579 580	P6989	-46	371	278	-95	-26	11	-239			-0.00722047	0.0399173	0.0291694	-0.0159379	-0.00427276	0.00227284	-0.0605525		0.00106682	FALSE
1240	7	2	5	8	Pyk2 Phospho pTyr579 580	P6989	-71	286	43	-395	-636	-436	-735			-0.0111446	0.0307718	0.00451182	-0.0662683	-0.104518	-0.0900871	-0.186218		0.00560738	FALSE
1237	7	2	5	5	Pyk2 pTyr579	P7114	293	364	354	-329	-660	-421	-666			0.0459913	0.0391641	0.0371438	-0.0551956	-0.108462	-0.0869878	-0.168736		0.00721164	FALSE
1238	7	2	5	6	Pyk2 pTyr579	P7114	311	369	427	-455	-307	-82	-487			0.0488167	0.0397021	0.0448034	-0.0763344	-0.0504514	-0.016943	-0.123385		0.00454879	FALSE
1241	7	2	6	1	Pyk2 pTyr580	P6739	1104	424	1039	-194	-415	-433	-614			0.173291	0.0456197	0.109018	-0.032547	-0.0681998	-0.0894673	-0.155562		0.0136441	FALSE
1242	7	2	6	2	Pyk2 pTyr580	P6739	1109	378	895	136	-251	-265	-767			0.174076	0.0406704	0.0939088	0.0228164	-0.0412486	-0.0547548	-0.194325		0.0139194	FALSE
1245	7	2	6	5	Rab5	R7904	6709	2850	4357	2200	893	1069	320			1.05309	0.306642	0.457163	0.369089	0.146753	0.220879	0.0810745		0.105582	FALSE
1246	7	2	6	6	Rab5	R7904	6400	2855	4819	3807	2017	1613	584			1.00459	0.30718	0.505639	0.638692	0.331468	0.333281	0.147961		0.0805915	FALSE
1249	7	3	1	1	Rab7	R8779	39276	8967	4508	4020	4721	13738	7541			6.16503	0.964793	0.473007	0.674427	0.775835	2.83857	1.91057		4.11869	1
1250	7	3	1	2	Rab7	R8779	12322	17733	21571	38917	39965	30386	27826			1.93414	1.90796	2.26336	6.52902	6.56772	6.27841	7.04994		6.03508	1
1251	7	3	1	3	Rab9	R5404	2096	2761	6424	19038	16371	8092	15473			0.329002	0.297066	0.674045	3.19396	2.69036	1.67198	3.92021		2.15558	1
1252	7	3	1	4	Rab9	R5404	2935	8208	8619	10114	12153	4373	7263			0.460697	0.883129	0.904358	1.6968	1.99719	0.903557	1.84014		0.350447	FALSE
1253	7	3	1	5	RAD1	R5029	2373	4167	4750	13372	13095	5309	10363			0.372482	0.448343	0.498399	2.24339	2.15199	1.09696	2.62555		0.937687	FALSE
1254	7	3	1	6	RAD1	R5029	2308	4421	4497	12540	18550	7000	6690			0.362279	0.475672	0.471853	2.10381	3.04845	1.44635	1.69496		1.01484	FALSE
1255	7	3	1	7	Rad17	R8029	133	1287	730	679	2287	2827	26530			0.0208766	0.138473	0.076596	0.113914	0.375838	0.58412	6.72158		6.08097	1
1256	7	3	1	8	Rad17	R8029	372	1983	1079	2115	1386	-256	149			0.0583916	0.213358	0.113215	0.354829	0.227771	-0.0528952	0.0377503		0.0190282	FALSE
1259	7	3	2	3	Raf1	R5773	3647	6270	7463	5124	4335	4014	4575			0.572458	0.674613	0.783063	0.859642	0.7124	0.82938	1.15911		0.0348046	FALSE
1260	7	3	2	4	Raf1	R5773	3300	8818	6087	4531	12560	3394	3906			0.51799	0.948761	0.638685	0.760156	2.06407	0.701274	0.989616		0.270676	FALSE
1257	7	3	2	1	Raf1cRaf	R2404	3358	3345	3301	4552	7058	1998	4872			0.527094	0.359901	0.346361	0.763679	1.15989	0.41283	1.23436		0.142145	FALSE
1258	7	3	2	2	Raf1cRaf	R2404	2519	5055	3354	8370	9176	7481	3176			0.395399	0.543886	0.351922	1.40422	1.50796	1.54574	0.804665		0.28709	FALSE
1263	7	3	2	7	RAIDD	R9775	111	591	1421	623	3218	852	94			0.0174233	0.0635879	0.1491	0.104519	0.528836	0.176042	0.0238156		0.0312008	FALSE
1264	7	3	2	8	RAIDD	R9775	249	822	603	193	-208	-319	389			0.0390847	0.088442	0.0632704	0.0323792	-0.0341821	-0.0659124	0.0985562		0.00376829	FALSE
1265	7	3	3	1	RAIDD	R5275	-549	13	-273	-1214	-977	87	-940			-0.0861747	0.00139872	-0.0286448	-0.20367	-0.160557	0.0179761	-0.238156		0.0104973	FALSE
1266	7	3	3	2	RAIDD	R5275	-276	-114	-61	-1196	-1216	-661	-1023			-0.0433228	-0.0122657	-0.00640049	-0.20065	-0.199834	-0.136577	-0.259185		0.0104781	FALSE
1267	7	3	3	3	RALAR	R8529	2772	1984	3388	2582	1408	744	-159			0.435112	0.213466	0.35549	0.433177	0.231386	0.153727	-0.0402839		0.0290026	FALSE
1268	7	3	3	4	RALAR	R8529	2604	2225	3386	2060	1109	818	487			0.408741	0.239396	0.35528	0.345602	0.18225	0.169017	0.123385		0.0119899	FALSE
1269	7	3	3	5	Ran	R4777	2141	2438	2954	1322	1518	1786	2098			0.336066	0.262313	0.309952	0.221789	0.249463	0.369027	0.531545		0.010872	FALSE
1270	7	3	3	6	Ran	R4777	5704	2695	3583	1794	2675	2165	675			0.895338	0.289965	0.37595	0.300976	0.439601	0.447336	0.171017		0.0536718	FALSE
1273	7	3	4	1	RAP1	R8154	2358	2244	3673	1934	1746	1369	650			0.370128	0.24144	0.385393	0.324463	0.286932	0.282865	0.164683		0.00578916	FALSE
1274	7	3	4	2	RAP1	R8154	1124	2234	2507	1210	1290	1389	439			0.176431	0.240364	0.26305	0.202999	0.211995	0.286998	0.111224		0.00342092	FALSE
1275	7	3	4	3	RbAp48 RbAp46	R3779	1104	2631	2130	957	1233	1135	1924			0.173291	0.283079	0.223493	0.160554	0.202627	0.234516	0.487461		0.0124202	FALSE
1276	7	3	4	4	RbAp48 RbAp46	R3779	1211	2749	1967	882	1083	4531	2867			0.190087	0.295775	0.20639	0.147971	0.177977	0.936204	0.726377		0.0995383	FALSE
1277	7	3	4	5	Reelin	R4904	1428	2610	2678	1378	957	2013	1023			0.224149	0.28082	0.280992	0.231184	0.15727	0.41593	0.259185		0.00628889	FALSE
1278	7	3	4	6	Reelin	R4904	1777	12011	11913	5429	5144	4104	3212			0.27893	1.29231	1.24998	0.910812	0.845349	0.847976	0.813785		0.112473	FALSE
1279	7	3	4	7	Retinoblastoma	R6775	1536	2239	2075	539	127	150	-118			0.241101	0.240902	0.217722	0.0904269	0.0208708	0.0309933	-0.0298962		0.0133023	FALSE
1280	7	3	4	8	Retinoblastoma	R6775	1441	2537	2733	1434	1493	1584	1627			0.226189	0.272965	0.286763	0.240579	0.245355	0.327289	0.412213		0.00418083	FALSE
1281	7	3	5	1	Retinoblastoma pSer795	R6878	1162	1285	1537	412	-182	940	952			0.182395	0.138258	0.161271	0.0691204	-0.0299093	0.194225	0.241197		0.00820809	FALSE
1282	7	3	5	2	Retinoblastoma pSer795	R6878	1224	1832	1951	579	947	615	426			0.192127	0.197112	0.204711	0.0971376	0.155627	0.127072	0.10793		0.00199423	FALSE
1283	7	3	5	3	RhoE	R6153	-190	281	1442	-1161	-727	-473	293			-0.0298237	0.0302338	0.151303	-0.194778	-0.119473	-0.0977321	0.0742339		0.0145045	FALSE
1284	7	3	5	4	RhoE	R6153	1000	248	405	-680	9	-364	-537			0.156967	0.0266832	0.0424951	-0.114082	0.00147903	-0.0752103	-0.136053		0.010496	FALSE
1285	7	3	5	5	RICK	R9650	402	431	1727	-91	1871	-129	59			0.0631006	0.0463729	0.181207	-0.0152669	0.307474	-0.0266542	0.0149481		0.0146781	FALSE
1286	7	3	5	6	RICK	R9650	224	77	412	84	-788	-709	-1010			0.0351606	0.00828472	0.0432295	0.0140925	-0.129497	-0.146495	-0.255891		0.0134219	FALSE
1287	7	3	5	7	RIP Receptor Interacting Protein	R8274	16756	6520	9903	3874	3195	2976	3056			2.63013	0.701511	1.03908	0.649933	0.525056	0.614907	0.774262		0.549122	FALSE
1288	7	3	5	8	RIP Receptor Interacting Protein	R8274	17468	8775	10602	4309	3895	3005	1701			2.7419	0.944135	1.11243	0.722912	0.640092	0.620899	0.430962		0.619549	FALSE
1289	7	3	6	1	RNaseL	R3529	4114	5299	5979	3084	2675	2226	1467			0.645761	0.570139	0.627353	0.517396	0.439601	0.45994	0.371676		0.0103205	FALSE
1290	7	3	6	2	RNaseL	R3529	4735	4344	6131	3084	2729	2459	1321			0.743238	0.467387	0.643302	0.517396	0.448475	0.508083	0.334686		0.0178899	FALSE
1291	7	3	6	3	ROCK1	R6028	1439	2112	2236	593	712	4708	4046			0.225875	0.227238	0.234615	0.0994863	0.117008	0.972776	1.02509		0.162538	FALSE
1292	7	3	6	4	ROCK1	R6028	1735	1686	2579	890	1034	1099	978			0.272337	0.181403	0.270604	0.149313	0.169924	0.227077	0.247784		0.00250826	FALSE
1293	7	3	6	5	ROCK2	R8653	641	680	844	-393	-547	-255	-149			0.100616	0.0731637	0.0885576	-0.0659328	-0.0898923	-0.0526886	-0.0377503		0.00665182	FALSE
1294	7	3	6	6	ROCK2	R8653	517	532	1062	154	171	-188	-53			0.0811518	0.0572399	0.111431	0.0258362	0.0281016	-0.0388449	-0.013428		0.00273171	FALSE
1297	7	4	1	1	Rsk1	R5145	43515	38411	36839	38506	28673	15681	8628			6.83041	4.13278	3.86537	6.46007	4.71203	3.24004	2.18597		2.79945	1
1298	7	4	1	2	Rsk1	R5145	23842	22841	25797	31651	38865	29035	26204			3.7424	2.45755	2.70678	5.31002	6.38695	5.99926	6.63899		3.09459	1
1305	7	4	2	1	S Nitrosocysteine	N5411	4475	10851	10087	6699	6448	5655	6422			0.702426	1.1675	1.05839	1.12388	1.05964	1.16845	1.62706		0.0738152	FALSE
1306	7	4	2	2	S Nitrosocysteine	N5411	4741	10433	10210	7211	6822	5554	4108			0.744179	1.12253	1.0713	1.20977	1.12111	1.14758	1.04079		0.0229644	FALSE
1299	7	4	1	3	S100	S2644	6616	16027	13721	17436	14558	8388	9533			1.03849	1.7244	1.43969	2.9252	2.39242	1.73314	2.41526		0.425391	FALSE
1300	7	4	1	4	S100	S2644	6696	12716	12591	12692	10104	8277	6655			1.05105	1.36816	1.32112	2.12931	1.66046	1.71021	1.6861		0.120926	FALSE
1301	7	4	1	5	S100 aSubunit	S2407	2909	9409	8853	4778	4178	5870	12157			0.456616	1.01235	0.92891	0.801595	0.6866	1.21287	3.08007		0.768581	FALSE
1302	7	4	1	6	S100 aSubunit	S2407	6222	8403	7475	5367	4881	3561	2422			0.976647	0.90411	0.784322	0.90041	0.802128	0.73578	0.613633		0.0148793	FALSE
1303	7	4	1	7	S100 bSubunit	S2532	7605	14129	14881	7722	7803	5832	2509			1.19373	1.52019	1.5614	1.2955	1.28232	1.20502	0.635675		0.0925377	FALSE
1304	7	4	1	8	S100 bSubunit	S2532	8344	13225	13580	7658	6881	5942	4419			1.30973	1.42293	1.4249	1.28477	1.1308	1.22775	1.11959		0.0154714	FALSE
1307	7	4	2	3	S6 Kinase	S4047	8511	11502	12731	9110	8268	6763	6885			1.33594	1.23754	1.33581	1.52837	1.35874	1.39738	1.74437		0.0281109	FALSE
1308	7	4	2	4	S6 Kinase	S4047	8249	11578	14128	8815	7245	5691	4312			1.29482	1.24572	1.4824	1.47887	1.19062	1.17588	1.09248		0.0226503	FALSE
1309	7	4	2	5	SAPK3	S0315	-740	366	-499	-521	-261	-252	319			-0.116155	0.0393793	-0.0523581	-0.087407	-0.0428919	-0.0520687	0.0808212		0.00481753	FALSE
1310	7	4	2	6	SAPK3	S0315	-672	-132	-561	0	-870	-127	-785			-0.105482	-0.0142024	-0.0588635	0	-0.142973	-0.026241	-0.198886		0.00546491	FALSE
127	1	3	4	7	Seladin	S4697	4897	8224	8241	4931	5052	4462	5090			0.768666	0.884851	0.864696	0.827263	0.83023	0.921947	1.28959		0.0300098	FALSE
128	1	3	4	8	Seladin	S4697	5320	8401	8630	5100	5742	4678	4031			0.835063	0.903895	0.905512	0.855616	0.943622	0.966577	1.02129		0.00413415	FALSE
1315	7	4	3	3	Serine Threonine Protein Phosphatase 1b	P7484	1122	2320	3085	447	168	247	411			0.176117	0.249617	0.323697	0.0749922	0.0276086	0.0510356	0.10413		0.0121697	FALSE
1316	7	4	3	4	Serine Threonine Protein Phosphatase 1b	P7484	1273	2531	3681	452	136	520	-16			0.199819	0.27232	0.386233	0.0758311	0.0223498	0.107443	-0.00405373		0.0200958	FALSE
1317	7	4	3	5	Serine Threonine Protein Phosphatase 1g1	P7609	506	3192	4192	768	370	568	257			0.0794252	0.343439	0.43985	0.128846	0.0608047	0.117361	0.065113		0.0230344	FALSE
1318	7	4	3	6	Serine Threonine Protein Phosphatase 1g1	P7609	744	3171	4520	1119	737	1168	235			0.116783	0.34118	0.474266	0.187732	0.121116	0.241334	0.0595391		0.0211685	FALSE
1319	7	4	3	7	Serine Threonine Protein Phosphatase 2 A Bg	P5359	355	3034	4314	1044	527	589	250			0.0557232	0.326439	0.452651	0.17515	0.0866055	0.1217	0.0633395		0.0228193	FALSE
1320	7	4	3	8	Serine Threonine Protein Phosphatase 2 A Bg	P5359	323	3371	4478	632	483	714	5			0.0507003	0.362698	0.469859	0.106029	0.0793747	0.147528	0.00126679		0.030409	FALSE
1313	7	4	3	1	Serine Threonine Protein Phosphatase 2 A/A	P8109	4188	6140	7162	3384	2103	1943	1469			0.657377	0.660625	0.751481	0.567726	0.345601	0.401466	0.372183		0.0264811	FALSE
1314	7	4	3	2	Serine Threonine Protein Phosphatase 2 A/A	P8109	3656	6206	6901	2775	1711	2337	1865			0.57387	0.667727	0.724095	0.465556	0.28118	0.482875	0.472512		0.0216503	FALSE
1323	7	4	4	3	Serine Threonine Protein Phosphatase 2C a b	P8609	2151	8048	9257	4034	3028	2932	2437			0.337635	0.865914	0.971301	0.676775	0.497612	0.605815	0.617433		0.0457174	FALSE
1324	7	4	4	4	Serine Threonine Protein Phosphatase 2C a b	P8609	3468	8012	10400	3745	2695	2894	2490			0.544361	0.862041	1.09123	0.628291	0.442888	0.597964	0.630861		0.048081	FALSE
1321	7	4	4	1	SerineThreonine Protein Phosphatase 2 A/B pan2	P8359	218	4646	6431	2453	1182	1433	834			0.0342188	0.49988	0.67478	0.411535	0.194246	0.296089	0.2113		0.0459191	FALSE
1322	7	4	4	2	SerineThreonine Protein Phosphatase 2 A/B pan2	P8359	-28	3072	4502	1418	684	1094	587			-0.00439507	0.330528	0.472377	0.237895	0.112406	0.226044	0.148721		0.0238732	FALSE
1327	7	4	4	7	SGK	S5188	14569	13464	7101	3281	3010	3069	1643			2.28685	1.44864	0.74508	0.550446	0.494654	0.634122	0.416267		0.471442	FALSE
1328	7	4	4	8	SGK	S5188	2913	18421	7227	3069	3571	2689	1744			0.457244	1.98198	0.758301	0.51488	0.586847	0.555606	0.441856		0.302982	FALSE
1329	7	4	5	1	SHPTP2	S3056	3832	7074	8649	4740	3809	3989	4289			0.601497	0.761118	0.907506	0.79522	0.625959	0.824214	1.08665		0.0275901	FALSE
1330	7	4	5	2	SHPTP2	S3056	4754	7433	8496	5636	4720	4279	3179			0.74622	0.799744	0.891452	0.94554	0.77567	0.884135	0.805425		0.00522303	FALSE
1331	7	4	5	3	Siah2	S7945	463	546	544	-777	-804	-259	287			0.0726756	0.0587462	0.0570798	-0.130356	-0.132127	-0.0535151	0.0727137		0.00902724	FALSE
1332	7	4	5	4	Siah2	S7945	1086	351	290	-487	-887	-395	-593			0.170466	0.0377654	0.0304286	-0.0817029	-0.145767	-0.0816156	-0.150241		0.0136019	FALSE
1333	7	4	5	5	Sin3A	S4445	2504	4382	5249	3004	2241	2023	2004			0.393045	0.471476	0.550757	0.503975	0.368279	0.417996	0.507729		0.00453899	FALSE
1334	7	4	5	6	Sin3A	S4445	2359	7187	5108	2582	3018	2366	2149			0.370285	0.773276	0.535962	0.433177	0.495969	0.488867	0.544466		0.0160836	FALSE
1335	7	4	5	7	Sin3A	S6695	697	11271	3976	1300	1454	1545	3511			0.109406	1.21269	0.417186	0.218098	0.238946	0.319231	0.889539		0.16635	FALSE
1336	7	4	5	8	Sin3A	S6695	2020	11151	7081	3235	3721	3477	2982			0.317073	1.19978	0.742981	0.542729	0.611498	0.718424	0.755513		0.072371	FALSE
1337	7	4	6	1	Sir2	S5313	4139	3066	4121	2135	2001	1815	1916			0.649685	0.329882	0.4324	0.358184	0.328838	0.375019	0.485434		0.0132355	FALSE
1338	7	4	6	2	Sir2	S5313	3954	3008	3917	1551	1494	1174	628			0.620647	0.323642	0.410995	0.260208	0.245519	0.242574	0.159109		0.0232686	FALSE
1339	7	4	6	3	SIRPa1	S1311	-669	-426	-749	-636	-887	-558	-469			-0.105011	-0.0458349	-0.0785896	-0.1067	-0.145767	-0.115295	-0.118825		0.00101808	FALSE
1340	7	4	6	4	SIRPa1	S1311	-810	-464	-956	-930	-1440	-829	-945			-0.127143	-0.0499235	-0.100309	-0.156024	-0.236645	-0.171289	-0.239423		0.00481086	FALSE
1341	7	4	6	5	Sirt1	S5196	1119	3441	5726	1942	1407	1185	88			0.175646	0.37023	0.600807	0.325805	0.231222	0.244847	0.0222955		0.0323427	FALSE
1342	7	4	6	6	Sirt1	S5196	2767	3897	6034	2331	1751	1671	658			0.434327	0.419293	0.633124	0.391067	0.287754	0.345265	0.166709		0.0206424	FALSE
1347	8	1	1	3	SKK2	S5308	3048	10639	16170	16697	26133	22378	14899			0.478435	1.14469	1.69665	2.80122	4.29462	4.62378	3.77478		2.62819	1
1348	8	1	1	4	SKK2	S5308	823	1169	1801	5518	6749	3915	6541			0.129184	0.125777	0.188972	0.925743	1.10911	0.808924	1.65721		0.343813	FALSE
1345	8	1	1	1	SKM1	S9568	8089	5510	5479	3076	3119	1919	1834			1.2697	0.592841	0.57489	0.516054	0.512567	0.396507	0.464658		0.0868819	FALSE
1346	8	1	1	2	SKM1	S9568	12755	9296	10337	4937	3678	3246	2367			2.00211	1.00019	1.08462	0.82827	0.604431	0.670694	0.599698		0.24329	FALSE
1349	8	1	1	5	SLIPR MAGI3	S1190	10191	14970	15410	9032	9607	7133	3674			1.59965	1.61068	1.61691	1.51528	1.57878	1.47383	0.930837		0.0604321	FALSE
1350	8	1	1	6	SLIPR MAGI3	S1190	10054	13916	15074	9488	10056	7382	5848			1.57814	1.49727	1.58166	1.59178	1.65257	1.52528	1.48164		0.0036065	FALSE
1351	8	1	1	7	SLIPR MAGI3	S4191	6827	6777	10830	4984	5371	3556	3219			1.07161	0.729163	1.13635	0.836155	0.882653	0.734747	0.815559		0.0253428	FALSE
1352	8	1	1	8	SLIPR MAGI3	S4191	7848	6712	10834	5279	4994	5156	2758			1.23188	0.722169	1.13677	0.885646	0.820698	1.06534	0.698761		0.0437339	FALSE
1377	8	1	5	1	SMAC Diablo	S0941	8998	11904	13651	8190	7863	6468	3766			1.41239	1.2808	1.43235	1.37402	1.29218	1.33643	0.954146		0.0261587	FALSE
1378	8	1	5	2	SMAC Diablo	S0941	9264	11299	14261	8328	7639	6798	5010			1.45414	1.2157	1.49635	1.39717	1.25537	1.40462	1.26932		0.0117852	FALSE
1353	8	1	2	1	Smad4	S3934	11372	26597	30290	16521	11687	10166	10093			1.78503	2.86167	3.17821	2.77169	1.92061	2.10052	2.55714		0.276538	FALSE
1354	8	1	2	2	Smad4	S3934	16353	26161	31926	15119	13635	9793	8554			2.56688	2.81476	3.34987	2.53648	2.24073	2.02345	2.16722		0.204423	FALSE
1355	8	1	2	3	SMC1L1	S6446	8101	12174	20030	8777	6532	3834	3607			1.27159	1.30985	2.10167	1.4725	1.07345	0.792188	0.913862		0.187958	FALSE
1356	8	1	2	4	SMC1L1	S6446	6737	10691	12159	7858	7838	7436	5509			1.05748	1.15028	1.2758	1.31832	1.28807	1.53644	1.39575		0.0244163	FALSE
1357	8	1	2	5	SMN	S2944	3957	3783	4919	3391	3257	1331	1833			0.621117	0.407027	0.516131	0.568901	0.535245	0.275014	0.464405		0.0132753	FALSE
1358	8	1	2	6	SMN	S2944	3767	4588	5776	2958	3210	2930	1971			0.591294	0.49364	0.606053	0.496257	0.527521	0.605402	0.499368		0.00281958	FALSE
1361	8	1	3	1	SNAP23	S2194	5383	8780	9379	5718	6112	5038	4210			0.844952	0.944673	0.984102	0.959297	1.00443	1.04096	1.06664		0.00528638	FALSE
1362	8	1	3	2	SNAP23	S2194	5247	8963	9696	5837	6244	5557	4787			0.823605	0.964363	1.01736	0.979261	1.02612	1.1482	1.21282		0.0161404	FALSE
1363	8	1	3	3	SNAP25	S9684	8249	6549	8477	5272	4791	4707	3902			1.29482	0.704631	0.889458	0.884472	0.787338	0.972569	0.988602		0.0355298	FALSE
1364	8	1	3	4	SNAP25	S9684	8377	13041	14417	9737	8803	8452	5441			1.31491	1.40313	1.51272	1.63356	1.44666	1.74637	1.37852		0.0232255	FALSE
1365	8	1	3	5	SNAP29	S2069	6612	10923	11068	7955	8167	6859	3859			1.03786	1.17525	1.16132	1.33459	1.34214	1.41722	0.977708		0.0271684	FALSE
1366	8	1	3	6	SNAP29	S2069	6804	10602	12508	7488	7898	6747	5752			1.068	1.14071	1.31242	1.25625	1.29793	1.39408	1.45731		0.0184296	FALSE
1367	8	1	3	7	Sos1	S2937	7692	12287	13615	8663	8933	7326	5664			1.20739	1.322	1.42857	1.45337	1.46802	1.51371	1.43502		0.0109197	FALSE
1368	8	1	3	8	Sos1	S2937	8486	12205	14638	9493	9106	7738	5639			1.33202	1.31318	1.53591	1.59262	1.49645	1.59884	1.42868		0.013668	FALSE
1369	8	1	4	1	Sp1	S9809	8912	11368	12172	6927	7758	6034	4842			1.39889	1.22313	1.27716	1.16213	1.27493	1.24676	1.22676		0.00533518	FALSE
1370	8	1	4	2	Sp1	S9809	9050	11782	12205	7281	7741	5695	4463			1.42055	1.26767	1.28062	1.22152	1.27213	1.17671	1.13074		0.00852938	FALSE
1311	7	4	2	7	Spectrin a and b	S3396	4967	7356	6783	2922	1974	1883	333			0.779654	0.791459	0.711714	0.490218	0.324401	0.389069	0.0843682		0.070541	FALSE
1312	7	4	2	8	Spectrin a and b	S3396	5066	6959	7061	2873	2348	2162	1334			0.795194	0.748745	0.740883	0.481997	0.385863	0.446716	0.337979		0.0370251	FALSE
1371	8	1	4	3	Spred2	S7320	16850	11804	18434	7526	10262	2731	2501			2.64489	1.27004	1.93421	1.26262	1.68643	0.564284	0.633648		0.538859	FALSE
1372	8	1	4	4	Spred2	S7320	19331	13328	21816	9916	19085	7507	5301			3.03432	1.43401	2.28907	1.66359	3.13637	1.55111	1.34305		0.580367	FALSE
1373	8	1	4	5	Striatin	S0696	3937	5205	6384	4263	3715	1700	1446			0.617978	0.560025	0.669848	0.715194	0.610512	0.351257	0.366355		0.020503	FALSE
1374	8	1	4	6	Striatin	S0696	4582	6032	7612	5499	4286	3792	2527			0.719222	0.649005	0.798697	0.922555	0.704348	0.78351	0.640235		0.00973318	FALSE
1375	8	1	4	7	Substance P Receptor	S8305	7823	11989	12851	8760	9441	7005	3732			1.22795	1.28994	1.3484	1.46965	1.5515	1.44739	0.945532		0.0403988	FALSE
1376	8	1	4	8	Substance P Receptor	S8305	7647	11436	13797	8895	8743	7549	5936			1.20032	1.23044	1.44766	1.49229	1.4368	1.55979	1.50393		0.0193956	FALSE
1379	8	1	5	3	SUMO1	S8070	2074	836	1928	618	714	501	351			0.325549	0.0899484	0.202297	0.103681	0.117337	0.103518	0.0889286		0.00770187	FALSE
1380	8	1	5	4	SUMO1	S8070	2434	2746	2447	836	964	834	1038			0.382057	0.295452	0.256754	0.140254	0.158421	0.172323	0.262985		0.00753819	FALSE
1381	8	1	5	5	SUMO1	S5446	6022	9663	10127	5623	7144	5617	4337			0.945254	1.03968	1.06259	0.943359	1.17402	1.16059	1.09881		0.00863599	FALSE
1382	8	1	5	6	SUMO1	S5446	6292	9616	10245	5955	6864	5209	4187			0.987635	1.03462	1.07497	0.999058	1.12801	1.07629	1.06081		0.0023699	FALSE
1383	8	1	5	7	Survivin	S8191	11389	12466	16141	11428	9624	7988	5012			1.78769	1.34126	1.69361	1.91725	1.58158	1.6505	1.26983		0.053873	FALSE
1384	8	1	5	8	Survivin	S8191	12281	13045	17438	12190	10546	8223	5330			1.92771	1.40356	1.8297	2.04509	1.7331	1.69905	1.3504		0.0663057	FALSE
721	4	4	1	1	SUV39H1 Histone Methyl Transferase	S8316	12858	11334	14063	9371	10190	12119	4349			2.01828	1.21947	1.47558	1.57215	1.67459	2.50405	1.10185		0.231318	FALSE
722	4	4	1	2	SUV39H1 Histone Methyl Transferase	S8316	9051	8532	10470	5704	7517	7200	4397			1.42071	0.91799	1.09858	0.956948	1.23532	1.48768	1.11401		0.0474887	FALSE
1387	8	1	6	3	Synaptopodin	S9442	6349	5322	6480	3726	3380	3408	4626			0.996582	0.572614	0.679921	0.625103	0.555459	0.704167	1.17203		0.0550653	FALSE
1388	8	1	6	4	Synaptopodin	S9442	6715	5928	6763	3982	3960	3797	2829			1.05403	0.637816	0.709615	0.668052	0.650774	0.784543	0.716749		0.0208994	FALSE
1389	8	1	6	5	Synaptopodin	S9567	4739	7339	7927	5392	5558	4939	4155			0.743865	0.78963	0.831749	0.904604	0.913384	1.02051	1.0527		0.0131644	FALSE
1390	8	1	6	6	Synaptopodin	S9567	4862	7240	8254	4999	5467	5112	4227			0.763172	0.778979	0.86606	0.838671	0.89843	1.05625	1.07094		0.0153019	FALSE
1385	8	1	6	1	Synaptotagmin	S2177	7041	11305	11954	7470	6557	5540	5374			1.1052	1.21635	1.25429	1.25323	1.07756	1.14468	1.36155		0.00985983	FALSE
1386	8	1	6	2	Synaptotagmin	S2177	7980	11090	11779	7833	8483	6579	5333			1.25259	1.19321	1.23592	1.31413	1.39407	1.35937	1.35116		0.00549102	FALSE
1393	8	2	1	1	SynCAM	S4945	37007	4482	4431	4301	4191	2651	1242			5.80887	0.482235	0.464927	0.72157	0.688736	0.547754	0.31467		3.99004	1
1394	8	2	1	2	SynCAM	S4945	21276	4941	5869	5611	4381	4395	3415			3.33962	0.531621	0.615811	0.941345	0.71996	0.908103	0.865217		0.971323	FALSE
1399	8	2	1	7	Syntaxin	S0664	1670	4448	7324	7206	6269	5492	4312			0.262134	0.478577	0.768479	1.20894	1.03023	1.13477	1.09248		0.131883	FALSE
1400	8	2	1	8	Syntaxin	S0664	3525	6076	6221	6839	4411	3711	2721			0.553308	0.653739	0.652745	1.14736	0.72489	0.766774	0.689387		0.0365585	FALSE
1401	8	2	2	1	Syntaxin 6	S9067	2575	8523	9968	5503	4885	4288	2678			0.404189	0.917021	1.0459	0.923226	0.802786	0.885994	0.678492		0.0446176	FALSE
1402	8	2	2	2	Syntaxin 6	S9067	2387	8987	10568	7195	5638	5153	3562			0.37468	0.966945	1.10886	1.20709	0.926531	1.06472	0.902461		0.0728653	FALSE
1403	8	2	2	3	Syntaxin 8	S8945	3870	6961	9008	8783	6486	5292	3718			0.607461	0.74896	0.945174	1.4735	1.06589	1.09344	0.941985		0.0764296	FALSE
1404	8	2	2	4	Syntaxin 8	S8945	5016	10493	11900	15644	11461	6919	5082			0.787345	1.12898	1.24862	2.62456	1.88347	1.42962	1.28756		0.361461	FALSE
1409	8	2	3	1	Tal	T1075	1904	9412	8892	5856	5484	3577	3887			0.298865	1.01267	0.933003	0.982449	0.901224	0.739086	0.984802		0.0643954	FALSE
1410	8	2	3	2	Tal	T1075	2084	9877	9284	5852	5945	4653	3990			0.327119	1.0627	0.974134	0.981777	0.976983	0.961411	1.0109		0.0648069	FALSE
1411	8	2	3	3	Tal	T1200	1325	7223	8376	5611	5086	4313	2124			0.207981	0.777149	0.878861	0.941345	0.835817	0.89116	0.538132		0.0692188	FALSE
1412	8	2	3	4	Tal	T1200	1375	7657	8923	5937	5212	4961	3452			0.215829	0.823845	0.936255	0.996038	0.856524	1.02505	0.874591		0.0759803	FALSE
1413	8	2	3	5	TAP	T1076	290	3949	5547	2834	2577	2706	455			0.0455204	0.424888	0.582025	0.475454	0.423496	0.559119	0.115278		0.0446172	FALSE
1414	8	2	3	6	TAP	T1076	252	4750	4507	3955	2807	3115	1937			0.0395556	0.51107	0.472902	0.663522	0.461294	0.643627	0.490754		0.0425123	FALSE
1415	8	2	3	7	Tau	T9450	2767	5846	7352	4934	3861	4301	2575			0.434327	0.628993	0.771416	0.827767	0.634505	0.88868	0.652397		0.0231095	FALSE
1416	8	2	3	8	Tau	T9450	3837	7548	7930	5847	5314	4503	2813			0.602281	0.812117	0.832064	0.980939	0.873286	0.930418	0.712696		0.0166757	FALSE
1419	8	2	4	3	Tau	T5530	3637	3753	4862	1987	1940	1677	218			0.570888	0.403799	0.510151	0.333355	0.318814	0.346505	0.055232		0.0273932	FALSE
1420	8	2	4	4	Tau	T5530	3787	3890	4553	2888	2192	2093	675			0.594433	0.41854	0.477728	0.484514	0.360226	0.432459	0.171017		0.017274	FALSE
1417	8	2	4	1	Tau pSer199 202	T6819	5469	2511	3582	4200	2962	1284	-73			0.858451	0.270168	0.375845	0.704625	0.486766	0.265302	-0.0184951		0.086386	FALSE
1418	8	2	4	2	Tau pSer199 202	T6819	727	2124	2760	2647	2538	1264	944			0.114115	0.228529	0.289596	0.444081	0.417087	0.26117	0.23917		0.0129723	FALSE
321	2	3	5	1	TBP	T1827	7168	12058	12420	8789	8034	5733	4006			1.12514	1.29737	1.30318	1.47451	1.32028	1.18456	1.01495		0.0225681	FALSE
322	2	3	5	2	TBP	T1827	11369	12447	12148	10484	8225	6371	4378			1.78455	1.33922	1.27464	1.75888	1.35167	1.31639	1.1092		0.0645649	FALSE
1421	8	2	4	5	Tenascin	T2551	1594	6238	9005	5420	4572	4406	1974			0.250205	0.67117	0.944859	0.909302	0.751348	0.910376	0.500128		0.0655923	FALSE
1422	8	2	4	6	Tenascin	T2551	6836	6729	8797	4864	4572	4689	2811			1.07302	0.723998	0.923035	0.816023	0.751348	0.96885	0.712189		0.0191509	FALSE
1423	8	2	4	7	Thimet Oligopeptidase 1	T7076	354	4818	5114	3873	2636	3547	2209			0.0555662	0.518387	0.536592	0.649765	0.433192	0.732888	0.559668		0.0473101	FALSE
1424	8	2	4	8	Thimet Oligopeptidase 1	T7076	4051	5309	7659	4695	4481	3751	2153			0.635872	0.571215	0.803629	0.78767	0.736394	0.775038	0.545479		0.0116115	FALSE
1425	8	2	5	1	TIS7	T2576	1274	5643	5496	2977	2440	2245	865			0.199976	0.607151	0.576674	0.499445	0.400982	0.463866	0.219155		0.0261355	FALSE
1426	8	2	5	2	TIS7	T2576	869	5494	1715	3890	3434	3245	2275			0.136404	0.59112	0.179948	0.652617	0.564333	0.670488	0.576389		0.050484	FALSE
1429	8	2	5	5	Tob	T2948	3425	4552	6157	4367	2411	2994	1043			0.537611	0.489767	0.64603	0.732642	0.396216	0.618626	0.264252		0.0254149	FALSE
1430	8	2	5	6	Tob	T2948	5157	4547	7602	4517	4915	4284	2589			0.809478	0.489229	0.797648	0.757807	0.807716	0.885168	0.655944		0.0173338	FALSE
1431	8	2	5	7	TOM22	T6319	7791	10026	11267	6804	6949	5687	4716			1.22293	1.07873	1.1822	1.14149	1.14198	1.17506	1.19484		0.00218702	FALSE
1432	8	2	5	8	TOM22	T6319	7517	9936	9727	6578	6167	5280	4464			1.17992	1.06905	1.02062	1.10358	1.01347	1.09096	1.13099		0.0034993	FALSE
1433	8	2	6	1	TopoisomeraseI	T8573	3674	7174	8573	5979	4510	4528	2306			0.576696	0.771877	0.899531	1.00308	0.741159	0.935584	0.584243		0.0281832	FALSE
1434	8	2	6	2	TopoisomeraseI	T8573	3666	7330	9961	7256	4714	4896	1790			0.57544	0.788662	1.04517	1.21732	0.774684	1.01162	0.453511		0.0733604	FALSE
1435	8	2	6	3	TRAIL	T3067	105	179	790	-87	-376	375	-177			0.0164815	0.0192593	0.0828916	-0.0145958	-0.0617907	0.0774832	-0.0448443		0.00312638	FALSE
1436	8	2	6	4	TRAIL	T3067	1163	335	562	55	-308	-287	-302			0.182552	0.0360439	0.0589685	0.00922723	-0.0506158	-0.0593005	-0.0765141		0.00811349	FALSE
1437	8	2	6	5	TRAIL	T9191	-247	535	325	-141	-83	-220	1924			-0.0387708	0.0575626	0.034101	-0.0236553	-0.01364	-0.0454568	0.487461		0.0360825	FALSE
1438	8	2	6	6	TRAIL	T9191	577	101	477	-143	256	223	-148			0.0905698	0.010867	0.0500497	-0.0239908	0.0420702	0.0460767	-0.037497		0.0020278	FALSE
1441	8	3	1	1	Transforming Growth Factorb pan	T9429	45373	3857	4005	3069	3134	1635	2054			7.12205	0.414989	0.420229	0.51488	0.515032	0.337827	0.520397		6.35672	1
1442	8	3	1	2	Transforming Growth Factorb pan	T9429	25271	9745	8504	14940	11453	4316	4910			3.96671	1.0485	0.892291	2.50645	1.88215	0.89178	1.24399		1.28652	FALSE
1443	8	3	1	3	Transportin 1	T0825	10386	18392	21866	22138	20932	20441	27391			1.63026	1.97886	2.29431	3.71404	3.4399	4.22356	6.93973		3.27617	1
1444	8	3	1	4	Transportin 1	T0825	14804	16050	17340	14422	14761	12363	12371			2.32374	1.72688	1.81942	2.41955	2.42578	2.55447	3.13429		0.222947	FALSE
1445	8	3	1	5	TRF1	T1948	16256	7939	10258	7166	5834	4257	3309			2.55165	0.854187	1.07633	1.20222	0.958741	0.879589	0.838361		0.375547	FALSE
1446	8	3	1	6	TRF1	T1948	16851	11913	11548	8496	7578	6138	3189			2.64505	1.28176	1.21169	1.42536	1.24535	1.26824	0.807958		0.331829	FALSE
1447	8	3	1	7	Tropomyosin	T2780	4057	4723	6258	5049	3380	3429	6932			0.636814	0.508165	0.656627	0.84706	0.555459	0.708506	1.75628		0.186088	FALSE
1448	8	3	1	8	Tropomyosin	T2780	5000	5305	7799	8426	4238	6175	3324			0.784834	0.570785	0.818318	1.41361	0.69646	1.27589	0.842162		0.0961157	FALSE
1449	8	3	2	1	Tropomyosin	T9283	5727	5724	8175	4179	3100	3118	6385			0.898949	0.615866	0.857771	0.701102	0.509444	0.644247	1.61769		0.137589	FALSE
1450	8	3	2	2	Tropomyosin	T9283	7552	6948	8703	5404	4078	3077	1399			1.18541	0.747561	0.913172	0.906617	0.670166	0.635775	0.354448		0.068804	FALSE
1451	8	3	2	3	Tryptophane Hydroxylase	T0678	5827	5273	7527	4626	2958	4019	5800			0.914645	0.567342	0.789779	0.776094	0.486109	0.830413	1.46948		0.101298	FALSE
1452	8	3	2	4	Tryptophane Hydroxylase	T0678	7418	7903	12762	8065	9235	9348	3165			1.16438	0.850313	1.33907	1.35305	1.51765	1.9315	0.801878		0.152726	FALSE
1453	8	3	2	5	TSG101	T5826	3412	4120	4625	3021	2316	2489	3025			0.535571	0.443286	0.485283	0.506827	0.380604	0.514282	0.766408		0.014613	FALSE
1454	8	3	2	6	TSG101	T5826	4844	5286	5897	5278	3910	2687	1530			0.760347	0.56874	0.618749	0.885479	0.642557	0.555193	0.387638		0.0251036	FALSE
1477	8	3	5	5	Tubulin Polyglutamylated	T9822	6772	9072	11632	6955	6424	5454	3095			1.06298	0.97609	1.2205	1.16683	1.0557	1.12692	0.784143		0.0207854	FALSE
1478	8	3	5	6	Tubulin Polyglutamylated	T9822	6982	9491	11495	7620	6910	5680	3518			1.09594	1.02117	1.20613	1.27839	1.13557	1.17361	0.891313		0.0163434	FALSE
1479	8	3	5	7	Tubulin Tyrosine	T9028	21343	36524	46254	41352	30683	21633	7630			3.35014	3.92975	4.85325	6.93754	5.04235	4.46985	1.93312		2.40989	1
1480	8	3	5	8	Tubulin Tyrosine	T9028	28164	35216	48290	44312	34875	24118	8302			4.42081	3.78902	5.06688	7.43413	5.73125	4.98331	2.10338		2.7246	1
1481	8	3	6	1	Tumor Necrosis Factor a	T8300	8633	11326	11776	7466	6696	7746	4645			1.35509	1.21861	1.23561	1.25255	1.1004	1.60049	1.17685		0.0262808	FALSE
1482	8	3	6	2	Tumor Necrosis Factor a	T8300	8567	12213	12599	8291	8073	7023	6150			1.34473	1.31404	1.32196	1.39096	1.32669	1.45111	1.55815		0.0080656	FALSE
1483	8	3	6	3	Tumor Necrosis Factor a	T2824	14122	11200	13522	9120	5773	3011	1803			2.21668	1.20505	1.41881	1.53004	0.948717	0.622138	0.456804		0.356648	FALSE
1484	8	3	6	4	Tumor Necrosis Factor a	T2824	15404	13182	17906	11550	9248	5646	2428			2.41792	1.4183	1.87881	1.93772	1.51979	1.16659	0.615153		0.341561	FALSE
1427	8	2	5	3	Tumor Necrosis Factor Soluble Receptor II	T1815	-91	1037	157	-13	-496	-64	211			-0.014284	0.111575	0.0164734	-0.00218098	-0.0815111	-0.0132238	0.0534585		0.00364994	FALSE
1428	8	2	5	4	Tumor Necrosis Factor Soluble Receptor II	T1815	575	927	1030	325	402	506	215			0.0902559	0.0997394	0.108074	0.0545245	0.0660634	0.104551	0.0544719		0.000555993	FALSE
1489	8	4	1	1	TWEAK Receptor	T9700	48407	1290	1972	909	922	700	1653			7.59829	0.138796	0.206914	0.152501	0.151519	0.144635	0.418801		7.82449	1
1490	8	4	1	2	TWEAK Receptor	T9700	35181	1345	1587	920	280	412	394			5.52225	0.144714	0.166518	0.154346	0.0460143	0.0851282	0.099823		4.17704	1
1491	8	4	1	3	Tyrosin hydroxylase	T2928	10308	7314	10218	5714	4899	3357	2283			1.61801	0.78694	1.07213	0.958625	0.805086	0.693629	0.578416		0.118322	FALSE
1492	8	4	1	4	Tyrosin hydroxylase	T2928	7476	11728	14521	10285	10367	7603	5049			1.17348	1.26186	1.52363	1.72549	1.70368	1.57095	1.2792		0.0500359	FALSE
1493	8	4	1	5	U2AF65	U4758	3235	3334	3962	1880	1530	1932	1605			0.507787	0.358717	0.415717	0.315404	0.251435	0.399193	0.406639		0.00663902	FALSE
1494	8	4	1	6	U2AF65	U4758	5246	2400	3571	1402	746	1086	400			0.823448	0.258225	0.374691	0.235211	0.122595	0.224391	0.101343		0.0603242	FALSE
1495	8	4	1	7	Ubiquitin	U0508	20936	34568	44112	20066	17239	12747	11790			3.28626	3.7193	4.6285	3.36643	2.833	2.63381	2.98709		0.447865	FALSE
1496	8	4	1	8	Ubiquitin	U0508	24369	37563	41161	17225	15722	11149	10161			3.82512	4.04154	4.31886	2.8898	2.5837	2.30363	2.57437		0.669847	FALSE
1497	8	4	2	1	Ubiquitin C terminal Hydrolase L1	U5133	3876	4411	6391	3177	2694	3105	3349			0.608403	0.474596	0.670583	0.532998	0.442724	0.641561	0.848495		0.0189046	FALSE
1498	8	4	2	2	Ubiquitin C terminal Hydrolase L1	U5133	4094	4055	5680	3250	2730	2588	1950			0.642622	0.436293	0.59598	0.545245	0.44864	0.534737	0.494048		0.00566049	FALSE
1499	8	4	2	3	Ubiquitin Cterminal Hydrolase L1	U5258	8615	9640	9820	5627	5089	4699	3494			1.35227	1.0372	1.03037	0.94403	0.83631	0.970916	0.885232		0.0283151	FALSE
1500	8	4	2	4	Ubiquitin Cterminal Hydrolase L1	U5258	10438	9779	9597	5526	5292	4656	3715			1.63842	1.05216	1.00698	0.927085	0.869671	0.962031	0.941224		0.0691611	FALSE
183	1	4	5	7	Uvomorulin ECadherin	U3254	11300	16584	17017	7631	8865	6478	6426			1.77372	1.78433	1.78553	1.28024	1.45685	1.3385	1.62808		0.04786	FALSE
184	1	4	5	8	Uvomorulin ECadherin	U3254	10989	16577	15958	8394	9756	6939	7413			1.72491	1.78358	1.67441	1.40824	1.60327	1.43375	1.87814		0.0305369	FALSE
1503	8	4	2	7	Vanilloid Receptor1	V2764	7017	9662	9780	5673	5757	5036	4945			1.10144	1.03957	1.02618	0.951747	0.946088	1.04055	1.25285		0.0108338	FALSE
1504	8	4	2	8	Vanilloid Receptor1	V2764	22245	9488	9456	5038	5268	4818	4284			3.49173	1.02085	0.992181	0.845214	0.865727	0.995504	1.08539		0.917503	FALSE
1507	8	4	3	3	Vascular Endothelial Growth Factor Receptor1VEGFR1	V4762	7063	6810	8929	4818	3985	3787	2883			1.10866	0.732713	0.936885	0.808305	0.654883	0.782477	0.730431		0.0235675	FALSE
1508	8	4	3	4	Vascular Endothelial Growth Factor Receptor1VEGFR1	V4762	7052	12597	15908	8193	7757	5917	4568			1.10693	1.35536	1.66916	1.37452	1.27476	1.22258	1.15734		0.0347723	FALSE
1505	8	4	3	1	VDAC Porin	V2139	5705	9085	9229	4838	4108	4377	2142			0.895495	0.977489	0.968363	0.811661	0.675096	0.904384	0.542693		0.0262373	FALSE
1506	8	4	3	2	VDAC Porin	V2139	5752	7516	9078	4521	4487	4171	2768			0.902873	0.808674	0.952519	0.758478	0.73738	0.86182	0.701295		0.00849453	FALSE
1509	8	4	3	5	Vesicular GABA Transporter	V5764	2012	2193	3019	1302	1013	847	2130			0.315817	0.235953	0.316772	0.218434	0.166473	0.175009	0.539652		0.0166145	FALSE
1510	8	4	3	6	Vesicular GABA Transporter	V5764	3022	2459	2755	1966	1713	1256	702			0.474354	0.264573	0.289071	0.329832	0.281509	0.259517	0.177857		0.00824763	FALSE
1513	8	4	4	1	VGLUT 2	V2639	3970	4699	6482	3761	5242	5024	9049			0.623158	0.505583	0.680131	0.630975	0.861454	1.03807	2.29264		0.38286	FALSE
1514	8	4	4	2	VGLUT 2	V2639	3911	4428	5093	2986	2508	2642	1794			0.613897	0.476425	0.534388	0.500955	0.412157	0.545895	0.454524		0.00439894	FALSE
1511	8	4	3	7	VGLUT1	V0389	2852	5115	6150	3297	3354	3125	5060			0.447669	0.550342	0.645295	0.553131	0.551186	0.645693	1.28199		0.0778712	FALSE
1512	8	4	3	8	VGLUT1	V0389	2619	6580	7007	3081	3178	1952	1168			0.411096	0.707967	0.735217	0.516893	0.522263	0.403326	0.295922		0.0261714	FALSE
1515	8	4	4	3	Vimentin	V6389	2568	2535	3313	810	998	1141	446			0.403091	0.27275	0.34762	0.135892	0.164008	0.235756	0.112998		0.0120009	FALSE
1516	8	4	4	4	Vimentin	V6389	2244	2581	3176	1406	954	731	59			0.352233	0.277699	0.333245	0.235882	0.156777	0.151041	0.0149481		0.0141072	FALSE
1517	8	4	4	5	Vinculin	V4505	1494	2425	2925	631	426	242	688			0.234508	0.260915	0.306909	0.105862	0.0700075	0.0500025	0.17431		0.00994645	FALSE
1518	8	4	4	6	Vinculin	V4505	1673	2573	3303	1106	1295	1124	-186			0.262605	0.276839	0.346571	0.185551	0.212816	0.232243	-0.0471246		0.0155166	FALSE
1519	8	4	4	7	Vitronectin	V7881	17377	30644	26622	12526	13537	13535	15229			2.72761	3.2971	2.79334	2.10146	2.22463	2.79663	3.85839		0.364322	FALSE
1520	8	4	4	8	Vitronectin	V7881	18439	32016	28557	12551	14417	11153	9102			2.89431	3.44472	2.99637	2.10565	2.36925	2.30445	2.30606		0.236948	FALSE
1521	8	4	5	1	WAVE	W0392	2649	2671	3968	2732	1020	963	780			0.415805	0.287383	0.416347	0.458342	0.167624	0.198977	0.197619		0.0150227	FALSE
1522	8	4	5	2	WAVE	W0392	2708	2864	4248	3270	1909	1253	-100			0.425066	0.308148	0.445726	0.548601	0.313719	0.258897	-0.0253358		0.0336835	FALSE
1523	8	4	5	3	WSTF	W3516	734	1002	1107	872	1035	703	578			0.115214	0.107809	0.116153	0.146294	0.170089	0.145255	0.146441		0.000513359	FALSE
1524	8	4	5	4	WSTF	W3516	1170	1096	1218	528	282	183	-163			0.183651	0.117923	0.1278	0.0885814	0.046343	0.0378118	-0.0412973		0.00536096	FALSE
1525	8	4	5	5	Y14	Y1253	1848	2233	3295	890	960	1312	1183			0.290075	0.240257	0.345731	0.149313	0.157763	0.271088	0.299722		0.00540426	FALSE
1526	8	4	5	6	Y14	Y1253	2219	1979	2748	878	746	720	292			0.348309	0.212928	0.288337	0.1473	0.122595	0.148768	0.0739805		0.0094606	FALSE
1527	8	4	5	7	ZAP70	Z0627	1563	2342	2031	132	426	554	581			0.245339	0.251985	0.213105	0.0221454	0.0700075	0.114468	0.147201		0.00790992	FALSE
1528	8	4	5	8	ZAP70	Z0627	8295	1822	1922	274	169	420	2			1.30204	0.196036	0.201668	0.0459684	0.0277729	0.0867812	0.000506716		0.21503	FALSE
1529	8	4	6	1	Zip Kinase	Z0134	173	805	1138	18	109	70	333			0.0271552	0.0866129	0.119406	0.00301982	0.0179127	0.0144635	0.0843682		0.00205985	FALSE
1530	8	4	6	2	Zip Kinase	Z0134	-218	277	542	-876	-969	-548	-587			-0.0342188	0.0298035	0.0568699	-0.146965	-0.159242	-0.113229	-0.148721		0.00819936	FALSE
1531	8	4	6	3	Zyxin	Z0377	3402	2363	3608	894	564	613	220			0.534001	0.254244	0.378573	0.149984	0.092686	0.126659	0.0557387		0.0302226	FALSE
1532	8	4	6	4	Zyxin	Z0377	4340	2237	3224	920	557	942	415			0.681236	0.240687	0.338282	0.154346	0.0915357	0.194638	0.105144		0.0419513	FALSE
END DATA
						mean	6370.78	9294.22	9530.52	5960.62	6085.06	4839.76	3946.99

## Sheet: COMPERAISON
NCAM+=NCAM+ derived p-WT Xn	0	0	W014	0	0	W011	0	0	0	0
CD44+=CD44+ derived p-WT Xn	0	NCAM+ VS US	CD44+VS NS	NCAM+ VS CD44+	0	CD44+ VS VD44-	0	FK VS AK	NCAN+ VS FK	NCAM+ VS AK
CD44-=CD44- derived p-WT Xn	14 3 3	6.42795	0.559335	11.4921	0	1.83089	0	3.624	2.81338	10.1957
US=Un-sorted p-WT Xn	Daxx	0.454005	0.886176	0.51232	0	1.17776	0	1.18245	0.264411	0.312653
AK=human Adult Kidney	DR4	1.92304	1.00196	1.91928	0	0.665151	0	1.1404	0.632673	0.7215
FK=human Fetal Kidney	DR4	1.8302	0.978901	1.86965	0	0.630684	0	1.17989	0.6011	0.709231
	GRP78 BiP	0.669787	0.962107	0.696167	0	0.926357	0	1.23976	0.210611	0.261107
	hnRNPU	1.69875	1.40492	1.20915	0	2.17273	0	0.406634	11.8594	4.82245
	hnRNPU	2.2824	1.406	1.62333	0	2.06879	0	0.130467	37.1351	4.8449
	Mint2	0.474535	1.13597	0.417735	0	0.859141	0	0.830321	0.211329	0.175471
	NFkB	25.7647	2.34271	10.9978	0	1.19919	0	-1.89891	-29.399	55.8262
	PKB pSer473	8.43007	0.868471	9.70679	0	1.931	0	1.12727	4.43742	5.00216
	Rab7	13.0337	2.0397	6.39	0	0.869292	0	0.673075	3.2268	2.17188
	Rab7	0.854545	0.842977	1.01372	0	0.994107	0	1.12289	0.274349	0.308063
	Rab9	0.488101	0.440722	1.1075	0	1.18719	0	2.34464	0.0839247	0.196774
	Rad17	0.272554	1.80784	0.150763	0	0.303094	0	11.5072	0.0031059	0.0357402
	Rsk1	1.76708	1.06918	1.65274	0	1.37097	0	0.674675	3.12466	2.10813
	Rsk1	1.3826	0.907924	1.52282	0	0.831385	0	1.10663	0.5637	0.62381
	SKK2	0.281987	0.674675	0.41796	0	0.652263	0	0.816383	0.126745	0.103473
	SynCAM	12.4941	1.03723	12.0457	0	1.04767	0	0.574474	18.4602	10.6049
	Transforming Growth Factorb pan	16.948	0.987531	17.162	0	0.999704	0	1.54043	13.6858	21.082
	Transportin 1	0.710564	0.862508	0.823835	0	1.0797	0	1.6431	0.234917	0.385991
	Tubulin Tyrosine	0.690288	0.809716	0.852507	0	1.37585	0	0.43248	1.73302	0.749497
	Tubulin Tyrosine	0.872492	0.747802	1.16674	0	1.29712	0	0.422085	2.10177	0.887124
	TWEAK Receptor	36.7219	0.67079	54.7443	0	1.00648	0	2.89556	18.143	52.5341
	TWEAK Receptor	33.1631	0.869058	38.1598	0	3.35431	0	1.17262	55.3204	64.8698

## Sheet: Variance>2
																Normalized vs. mean spots on slides
																W014 NCAM+	W014 DC44+	W014 Xn NS	W011 CD44+	W011 CD44-	AK	FK
						Cy3	W014 NCAM+	W014 DC44+	W014 Xn NS	W011 CD44+	W011 CD44-	AK	FK			Slide 3	Slide 4	Slide 5	Slide 6	Slide 7	Slide 8	Slide 9		Variance
Index	Array Row	Array Column	Spot Row	Spot Column	Name	ID											Ch1 Mean - B	Ch1 Mean - B	Ch1 Mean - B	Ch1 Mean - B	Ch1 Mean - B	Ch1 Mean - B			>2
1	1	1	1	1	14 3 3	T5942	30761	3905	7159	4437	2474	2292	6774			4.82845	0.420153	0.751166	0.744386	0.406569	0.473577	1.71625		2.58004	1
434	3	2	1	2	Daxx	D7810	6680	19022	22011	31740	27512	16231	15652			1.04854	2.04665	2.30953	5.32495	4.52124	3.35368	3.96556		2.26977	1
465	3	2	5	1	DR4	D3813	52193	39673	40602	33945	52099	54955	51110			8.19257	4.26857	4.26021	5.69488	8.56179	11.3549	12.9491		11.5419	1
466	3	2	5	2	DR4	D3813	52043	40609	42539	32212	52141	55745	53640			8.16902	4.36927	4.46345	5.40414	8.56869	11.5181	13.5901		12.7343	1
627	4	2	1	3	GRP78 BiP	G8918	13233	27731	29556	40261	44369	38501	38927			2.07714	2.98368	3.10119	6.7545	7.29146	7.95515	9.86246		8.88526	1
741	4	4	3	5	hnRNPU	R6278	25995	31364	22892	25182	11832	4095	1358			4.08035	3.37457	2.40197	4.22473	1.94443	0.846116	0.34406		2.32121	1
742	4	4	3	6	hnRNPU	R6278	31588	28388	20704	26403	13029	4953	527			4.95827	3.05437	2.17239	4.42957	2.14115	1.0234	0.13352		3.011	1
914	5	4	1	2	Mint2	M3319	8780	30663	27679	37120	44108	38012	25740			1.37817	3.29915	2.90425	6.22754	7.24857	7.85411	6.52143		6.23326	1
1009	6	2	1	1	NFkB	N8523	29468	3909	1711	881	750	401	-621			4.6255	0.420584	0.179529	0.147803	0.123253	0.0828554	-0.157335		2.91216	1
1153	7	1	1	1	PKB pSer473	P4112	42523	6391	7546	5283	2793	6458	5937			6.6747	0.687631	0.791772	0.886318	0.458993	1.33436	1.50419		4.82403	1
1249	7	3	1	1	Rab7	R8779	39276	8967	4508	4020	4721	13738	7541			6.16503	0.964793	0.473007	0.674427	0.775835	2.83857	1.91057		4.11869	1
1250	7	3	1	2	Rab7	R8779	12322	17733	21571	38917	39965	30386	27826			1.93414	1.90796	2.26336	6.52902	6.56772	6.27841	7.04994		6.03508	1
1251	7	3	1	3	Rab9	R5404	2096	2761	6424	19038	16371	8092	15473			0.329002	0.297066	0.674045	3.19396	2.69036	1.67198	3.92021		2.15558	1
1255	7	3	1	7	Rad17	R8029	133	1287	730	679	2287	2827	26530			0.0208766	0.138473	0.076596	0.113914	0.375838	0.58412	6.72158		6.08097	1
1297	7	4	1	1	Rsk1	R5145	43515	38411	36839	38506	28673	15681	8628			6.83041	4.13278	3.86537	6.46007	4.71203	3.24004	2.18597		2.79945	1
1298	7	4	1	2	Rsk1	R5145	23842	22841	25797	31651	38865	29035	26204			3.7424	2.45755	2.70678	5.31002	6.38695	5.99926	6.63899		3.09459	1
1347	8	1	1	3	SKK2	S5308	3048	10639	16170	16697	26133	22378	14899			0.478435	1.14469	1.69665	2.80122	4.29462	4.62378	3.77478		2.62819	1
1393	8	2	1	1	SynCAM	S4945	37007	4482	4431	4301	4191	2651	1242			5.80887	0.482235	0.464927	0.72157	0.688736	0.547754	0.31467		3.99004	1
1441	8	3	1	1	Transforming Growth Factorb pan	T9429	45373	3857	4005	3069	3134	1635	2054			7.12205	0.414989	0.420229	0.51488	0.515032	0.337827	0.520397		6.35672	1
1443	8	3	1	3	Transportin 1	T0825	10386	18392	21866	22138	20932	20441	27391			1.63026	1.97886	2.29431	3.71404	3.4399	4.22356	6.93973		3.27617	1
1479	8	3	5	7	Tubulin Tyrosine	T9028	21343	36524	46254	41352	30683	21633	7630			3.35014	3.92975	4.85325	6.93754	5.04235	4.46985	1.93312		2.40989	1
1480	8	3	5	8	Tubulin Tyrosine	T9028	28164	35216	48290	44312	34875	24118	8302			4.42081	3.78902	5.06688	7.43413	5.73125	4.98331	2.10338		2.7246	1
1489	8	4	1	1	TWEAK Receptor	T9700	48407	1290	1972	909	922	700	1653			7.59829	0.138796	0.206914	0.152501	0.151519	0.144635	0.418801		7.82449	1
1490	8	4	1	2	TWEAK Receptor	T9700	35181	1345	1587	920	280	412	394			5.52225	0.144714	0.166518	0.154346	0.0460143	0.0851282	0.099823		4.17704	1
																	W014			W011
																NCAM+ VS US	CD44+VS NS	NCAM+ VS CD44+		CD44+ VS VD44-		FK VS AK	NCAN+ VS FK	NCAM+ VS AK
															14 3 3	6.42795	0.559335	11.4921		1.83089		3.624	2.81338	10.1957
															Daxx	0.454005	0.886176	0.51232		1.17776		1.18245	0.264411	0.312653
															DR4	1.92304	1.00196	1.91928		0.665151		1.1404	0.632673	0.7215
															DR4	1.8302	0.978901	1.86965		0.630684		1.17989	0.6011	0.709231
															GRP78 BiP	0.669787	0.962107	0.696167		0.926357		1.23976	0.210611	0.261107
															hnRNPU	1.69875	1.40492	1.20915		2.17273		0.406634	11.8594	4.82245
															hnRNPU	2.2824	1.406	1.62333		2.06879		0.130467	37.1351	4.8449
															Mint2	0.474535	1.13597	0.417735		0.859141		0.830321	0.211329	0.175471
															NFkB	25.7647	2.34271	10.9978		1.19919		-1.89891	-29.399	55.8262
															PKB pSer473	8.43007	0.868471	9.70679		1.931		1.12727	4.43742	5.00216
															Rab7	13.0337	2.0397	6.39		0.869292		0.673075	3.2268	2.17188
															Rab7	0.854545	0.842977	1.01372		0.994107		1.12289	0.274349	0.308063
															Rab9	0.488101	0.440722	1.1075		1.18719		2.34464	0.0839247	0.196774
															Rad17	0.272554	1.80784	0.150763		0.303094		11.5072	0.0031059	0.0357402
															Rsk1	1.76708	1.06918	1.65274		1.37097		0.674675	3.12466	2.10813
															Rsk1	1.3826	0.907924	1.52282		0.831385		1.10663	0.5637	0.62381
															SKK2	0.281987	0.674675	0.41796		0.652263		0.816383	0.126745	0.103473
															SynCAM	12.4941	1.03723	12.0457		1.04767		0.574474	18.4602	10.6049
															Transforming Growth Factorb pan	16.948	0.987531	17.162		0.999704		1.54043	13.6858	21.082
															Transportin 1	0.710564	0.862508	0.823835		1.0797		1.6431	0.234917	0.385991
															Tubulin Tyrosine	0.690288	0.809716	0.852507		1.37585		0.43248	1.73302	0.749497
															Tubulin Tyrosine	0.872492	0.747802	1.16674		1.29712		0.422085	2.10177	0.887124
															TWEAK Receptor	36.7219	0.67079	54.7443		1.00648		2.89556	18.143	52.5341
															TWEAK Receptor	33.1631	0.869058	38.1598		3.35431		1.17262	55.3204	64.8698
