# Supplementary material for: The isolation and characterization of renal cancer initiating cells from human Wilms' tumour xenografts unveils new therapeutic targets
Source: EMBO Mol Med. 2012 Dec 13;5(1):18–37. doi: 10.1002/emmm.201201516 (PMC3569651; doi:10.1002/emmm.201201516)
Supplement: Supplementary file 5 [file emmm0005-0018-SD5.xls]

## Sheet: ANOVA_p0.05_B-H
# Notes : Created from Advanced Analysis operation: significance Analysis.
#Entitylist : Filtered on Flags Present or Marginal
#Interpretation : Sample Type (Non-averaged)
#Experiment: Fetal (Control) vs. WmXeno vs. ALDH
#corrected p-value cut-off:0.05
#Selected Test : Oneway ANOVA
#p-value computation: Asymptotic
#Multiple Testing Correction: Benjamini-Hochberg
#
# Technology : Agilent.miRNA.21827-31-Oct-2009-00-00
# Owner : gxuser
# Created On : Wed Jun 29 14:41:43 EDT 2011
SystematicName	Corrected p-value	p-value	Fold change([NCAM+ALDH] vs [Fetal])	Regulation([NCAM+ALDH] vs [Fetal])	Fold change([Wilm's Xeno] vs [Fetal])	Regulation([Wilm's Xeno] vs [Fetal])	1-FK I.txt:gTotalGeneSignal(normalized)	2-FK II.txt:gTotalGeneSignal(normalized)	3-FK III.txt:gTotalGeneSignal(normalized)	5-FK IV.txt:gTotalGeneSignal(normalized)	17-W014 ALDH1 ns.txt:gTotalGeneSignal(normalized)	24-W013 Xn NCAM ALDH.txt:gTotalGeneSignal(normalized)	25-WO13 NCAM ALDH.txt:gTotalGeneSignal(normalized)	26-WO14 Xn NACM ALDH.txt:gTotalGeneSignal(normalized)	10-W011 Xn.txt:gTotalGeneSignal(normalized)	11-W013 Xn.txt:gTotalGeneSignal(normalized)	12-W014 Xn.txt:gTotalGeneSignal(normalized)	13-W016 XnP1.txt:gTotalGeneSignal(normalized)	ControlType
hsa-let-7a	0.0456197	0.00518026	3.56258	down	2.55943	down	-0.160266	-0.0473871	0.0473862	0.0473862	-1.82946	-1.53604	-1.78986	-2.2892	0.0473862	-1.49531	-2.02428	-2.06398	0
hsa-let-7d	0.0281582	0.00257859	4.7772	down	2.28528	down	0.0326786	0.450707	-0.0326786	-0.0326786	-1.89808	-1.76412	-2.35448	-2.58995	0.298234	-1.69616	-1.97059	-0.982929	0
hsa-let-7f	0.00430319	0.000133982	5.20095	down	3.24591	down	-0.0664682	-0.17125	0.0664682	0.0664682	-2.34475	-2.19227	-2.31518	-2.76768	-0.6243	-1.95129	-2.31518	-2.0085	0
hsa-let-7g	0.0183557	0.00151283	6.08517	down	3.006	down	-0.0203676	0.519362	0.0203676	-0.122396	-2.39357	-2.19134	-2.50647	-2.93284	-0.0203676	-2.14271	-2.53215	-1.25919	0
hsa-miR-106b	0.00833596	0.000442752	5.10949	up	3.90941	up	-0.112914	-1.10061	0.314223	0.112913	2.15572	2.15572	2.36838	1.94651	0.872093	1.77211	1.82265	2.61457	0
hsa-miR-106b*	0.00460122	0.000160116	12.1838	up	8.04667	up	-0.589688	1.07357	-0.199889	0.199889	3.67206	3.43772	3.54763	4.25405	1.7212	3.24638	3.4176	4.13227	0
hsa-miR-10a*	0.0490127	0.00610415	19.4456	down	8.0949	down	-0.150775	1.24879	-0.908169	0.150776	-4.7242	-4.18808	-3.21013	-4.66246	-4.8513	-1.18702	-0.872994	-4.81611	0
hsa-miR-1181	0.00804892	0.000412765	8.28797	up	4.7487	up	-1.07346	1.01356	0.989193	-0.989193	3.04202	3.28624	2.79778	3.01814	2.35845	2.08057	2.30785	2.18336	0
hsa-miR-126	0.00460122	0.000156376	3.70045	down	5.44071	down	0.502397	-0.233939	-0.139362	0.139362	-1.35285	-1.94103	-1.64248	-2.34598	-3.05117	-1.69082	-1.94103	-2.82371	0
hsa-miR-1270	0.0490127	0.00608389	5.21015	up	1.92412	up	0.0828166	-0.0828166	-0.365931	0.0859489	2.58999	1.88984	2.60771	2.15778	-0.144522	2.12916	1.83212	-0.319951	0
hsa-miR-130b	0.0441009	0.00468471	11.0947	up	6.17852	up	-0.295181	-3.24282	0.43582	0.295182	2.9476	2.59323	2.84557	2.69378	0.653983	2.41967	2.69378	1.9346	0
hsa-miR-132*	0.0188026	0.00165297	1.79766	down	3.11253	down	0.163532	-0.163532	-0.510671	0.501941	-0.750237	-1.3886	-0.978086	-0.27629	-2.16938	-1.52297	-1.67252	-1.19621	0
hsa-miR-133a	0.048901	0.00591111	42.4319	up	165.641	up	1.04282	-0.272955	-0.17142	0.171421	6.89119	3.55504	5.7644	6.18756	9.84286	9.98324	8.78187	1.64956	0
hsa-miR-141	0.000139436	3.85006e-07	33.9713	down	74.3063	down	0.215488	0.0272818	-0.0272808	-0.0272808	-4.81383	-5.16973	-4.90121	-5.272	-7.39152	-5.05742	-5.61041	-6.6141	0
hsa-miR-143	0.00697714	0.000306687	8.21927	down	7.36713	down	-0.0302649	0.210785	-0.276563	0.0302649	-2.23894	-3.1785	-3.03634	-3.76804	-4.42858	-2.72163	-2.3698	-2.07018	0
hsa-miR-144	0.00464945	0.000170309	9.03565	down	16.4337	down	-0.0180559	0.0180559	0.685728	-0.395431	-3.43748	-2.89471	-2.98545	-3.09457	-4.92695	-2.38428	-3.33773	-5.21507	0
hsa-miR-144*	0.0187664	0.00158106	5.98948	down	10.8407	down	-0.132957	1.75927	0.132957	-0.452469	-1.94144	-2.67539	-2.0837	-2.32239	-4.13629	-1.49016	-2.71918	-4.10109	0
hsa-miR-145	0.00911306	0.000500718	10.0653	down	6.44525	down	0.0682678	0.203942	-0.230275	-0.0682688	-3.08254	-2.98621	-3.08254	-4.20032	-4.28199	-2.43181	-2.77267	-1.2928	0
hsa-miR-149	0.00259171	7.12008e-05	3.82824	up	4.37991	up	-0.374877	0.196756	0.880323	-0.196756	2.31501	1.51728	2.12989	2.28999	2.20676	2.06256	2.16292	2.59682	0
hsa-miR-155	0.0417513	0.00428218	2.50786	down	8.70987	down	-0.0869598	-1.80207	0.364854	0.0869598	-1.68232	-1.17856	-1.5818	-2.30038	-3.4312	-2.53626	-2.67472	-5.28565	0
hsa-miR-15b*	0.00138451	2.28215e-05	10.1358	up	7.14762	up	0.572389	-0.572389	-0.834971	0.9789	3.0427	3.27582	3.52682	3.66417	2.92879	3.06041	2.92879	2.57578	0
hsa-miR-17	0.0025751	6.08463e-05	4.71617	up	4.18766	up	-0.0644217	-1.37393	0.0644217	0.169439	1.94116	2.02469	1.94116	1.83896	1.58767	1.83896	1.83896	1.79449	0
hsa-miR-182*	0.013938	0.00089346	6.89318	up	2.91883	up	-0.00536346	0.262786	0.00536346	-0.0109803	2.83153	2.50338	3.15536	2.90221	-0.00954234	2.21843	2.5459	1.67856	0
hsa-miR-183*	0.0462707	0.00537863	20.5582	up	3.87074	up	-0.0682255	0.199924	-0.0831905	0.0682255	4.67614	3.66664	4.54437	4.67614	-0.0724044	3.85684	4.17994	-0.0372101	0
hsa-miR-18a	0.000139436	5.10753e-07	14.7461	up	12.7121	up	-0.186484	-0.877004	0.403202	0.186484	3.76261	3.57049	3.88104	3.8411	2.99752	3.40665	3.80435	3.99021	0
hsa-miR-18b	0.00259171	6.95746e-05	8.10812	up	7.2315	up	-0.056252	-1.63546	0.056252	0.133705	2.66969	2.26174	2.7422	2.90209	1.79117	2.43793	2.7422	2.94412	0
hsa-miR-19a	0.00715271	0.000327505	5.23228	up	4.65066	up	-0.0592175	-1.71579	0.326591	0.0592165	1.94425	1.99478	2.22675	1.99478	1.5553	1.75424	1.94425	2.22675	0
hsa-miR-200a	0.0126093	0.000762103	93.6729	down	53.3266	down	0.109146	0.272238	-0.303431	-0.109145	-5.62689	-7.49421	-6.0254	-7.08293	-8.37925	-4.97132	-7.47622	-2.15153	0
hsa-miR-200a*	0.0025751	6.13119e-05	16.6596	down	12.9269	down	0.0112078	1.91832	-0.28928	-0.0112076	-3.61738	-3.71204	-3.71902	-3.55564	-3.74448	-3.68906	-3.6949	-2.01175	0
hsa-miR-200b	0.0155159	0.00105144	75.3629	down	37.8518	down	-0.0310669	0.0707626	-0.194159	0.0310678	-5.31474	-6.51897	-5.96004	-7.27278	-7.92764	-4.70034	-6.81648	-1.64809	0
hsa-miR-200b*	0.0011171	1.25913e-05	18.2211	down	18.974	down	-0.0696111	1.73886	-1.11809	0.0696106	-3.9987	-4.09337	-4.10034	-3.93696	-4.12581	-4.07038	-4.07623	-4.09061	0
hsa-miR-200c	0.0011171	1.63678e-05	28.6732	down	95.1204	down	-0.014576	0.178474	0.014576	-0.0569935	-4.12312	-5.62102	-4.50948	-4.99142	-7.77308	-4.83398	-5.56514	-7.99305	0
hsa-miR-203	0.0443018	0.00478719	13.9652	down	17.3257	down	0.100741	3.29616	-1.21324	-0.100741	-2.10133	-3.03688	-3.46528	-4.52867	-4.53422	-2.60129	-2.55862	-4.68232	0
hsa-miR-204	0.0020338	3.72491e-05	226.066	down	25.1263	down	0.390815	-2.12396	-0.34688	0.346879	-7.15401	-8.88434	-8.97519	-8.00202	-5.39976	-5.01312	-6.94278	-2.98199	0
hsa-miR-20a	0.0165988	0.00124785	3.85306	up	2.8102	up	-0.187344	-1.62098	0.187343	0.187343	1.49272	1.49272	1.73891	1.62603	0.789979	1.17896	1.28006	1.28006	0
hsa-miR-20b	0.00920224	0.000522472	2.8256	up	2.76698	up	0	-1.25301	0	0.108067	1.18529	1.04036	1.31182	1.31182	1.35885	1.12315	1.12315	1.12315	0
hsa-miR-25	0.012672	0.000789098	3.7018	up	3.56319	up	-0.0811682	-0.821289	0.156013	0.0811672	1.74791	1.64388	1.74791	1.74791	0.884705	1.46011	1.60429	2.7183	0
hsa-miR-25*	0.0188026	0.00163254	5.47357	up	2.38092	up	0.00280843	0.270958	-0.0121565	-0.00280843	2.53992	2.07843	2.80561	2.64476	0.925184	1.79432	2.51155	0.0338238	0
hsa-miR-27a	0.00616746	0.000259802	1.99037	down	1.67492	down	0.226716	-0.0180397	-0.321782	0.0180407	-0.919217	-1.11395	-0.974649	-1.05939	-0.831174	-1.11395	-0.668839	-0.457457	0
hsa-miR-301a	0.0011171	9.11417e-06	5.13735	up	3.412	up	-0.121871	0	0.408419	0	2.55529	2.0719	2.46495	2.63851	1.17635	1.93152	2.23972	2.02143	0
hsa-miR-301b	0.0446058	0.00490173	49.241	up	21.6465	up	-0.272816	-5.35041	0.593757	0.272816	4.548	4.01023	4.66103	4.51124	0.944992	3.60024	4.35728	4.08507	0
hsa-miR-30a	0.00237607	4.78696e-05	13.852	down	15.3348	down	0	-1.03246	0	0	-3.94557	-4.3216	-4.03834	-3.89505	-5.85145	-3.69574	-4.03834	-3.20187	0
hsa-miR-30a*	0.0011171	1.07868e-05	12.4695	down	20.4263	down	0.0774202	-0.312867	-0.0774202	0.0774202	-3.44188	-4.17315	-3.72671	-3.45505	-5.78361	-3.39082	-3.85647	-4.61397	0
hsa-miR-30b	0.0381135	0.00376947	2.30726	down	2.09249	down	0.428774	-0.102292	-0.102292	0.102291	-1.48961	-0.913656	-0.877576	-1.2174	-0.149317	-1.10518	-1.25122	-1.42869	0
hsa-miR-30c	0.00780108	0.000385768	4.01216	down	4.80238	down	-0.0952606	0.87513	-0.238887	0.0952616	-1.92434	-2.17199	-1.62625	-1.65869	-3.06022	-1.8167	-2.23909	-1.30273	0
hsa-miR-30c-2*	0.000543049	2.98379e-06	11.619	down	14.4098	down	-0.0233192	0.944129	-0.0424871	0.0233197	-3.14943	-3.67948	-3.25015	-3.17294	-4.3469	-2.68738	-3.69336	-3.76665	0
hsa-miR-30d	0.016999	0.00133875	1.86996	down	1.9476	down	0.113029	-0.270617	0	0	-1.02988	-1.15031	-0.928324	-0.661091	-0.434455	-1.34773	-1.20734	-1.01485	0
hsa-miR-30e*	0.0421771	0.00440311	3.27216	down	8.04868	down	-0.390575	0.917757	0.0203657	-0.0203657	-1.50371	-2.03243	-1.61558	-1.16208	-3.00251	-1.86	-1.73691	-4.90841	0
hsa-miR-324-5p	0.00780108	0.000373657	2.83815	up	1.71695	up	0.0476265	-0.361896	0.393355	-0.0476265	1.43571	1.1299	1.78277	1.70287	0.41931	0.922107	1.23337	0.576057	0
hsa-miR-331-3p	0.0417513	0.00426831	2.94222	up	1.94741	up	-0.0139227	-0.823848	0.149377	0.0139217	1.38164	1.12747	1.52202	1.52202	-0.209424	0.939692	1.16423	1.27726	0
hsa-miR-337-3p	0.0453901	0.00507106	21.9206	down	1.19534	down	0.0241885	-2.6936	0.427907	-0.0241885	-5.10779	-5.20245	-4.72626	-5.04605	1.48307	-2.81722	-2.81722	0.855988	0
hsa-miR-345	0.0381135	0.0037063	3.90679	up	3.41102	up	-0.0288606	-1.94379	0.474832	0.0288608	1.44816	1.51715	1.64246	1.78721	1.71312	1.60091	1.18501	1.11282	0
hsa-miR-429	0.0165988	0.00127683	52.0153	down	53.8393	down	0.0580568	-3.12065	-0.0215321	0.021533	-4.97729	-6.4517	-5.52807	-8.90898	-8.61733	-4.62645	-7.20819	-5.61298	0
hsa-miR-431*	0.00379017	0.000111067	5.48056	up	4.37704	up	0.370951	-0.485395	0.789517	-0.370951	2.00662	2.57122	2.66277	2.8808	2.64341	2.11113	2.47065	1.59876	0
hsa-miR-455-5p	0.0115977	0.000679718	12.8866	down	8.60366	down	0.153433	1.0672	-0.153433	-0.242421	-3.33392	-2.37753	-2.63451	-5.58047	-2.72096	-3.22802	-3.10511	-2.54094	0
hsa-miR-484	0.0244484	0.00219409	2.47277	up	2.63199	up	-0.318058	0.815754	0.173794	-0.173795	1.58897	1.11708	1.42719	1.58897	1.08633	1.24406	1.51939	2.23254	0
hsa-miR-514	0.0498824	0.00648654	12.2511	down	11.3408	down	-0.229419	-4.39118	0.570379	0.229419	-4.5364	-4.63107	-4.63804	-4.47466	-3.98428	-4.60808	-4.61393	-4.62831	0
hsa-miR-517a	0.035369	0.00336848	6.45825	up	2.03294	up	-0.134075	0.134075	0.316133	-0.139692	2.89858	1.22965	3.15258	3.66022	-0.138254	1.6455	1.79805	0.965425	0
hsa-miR-548d-5p	0.0011171	1.44436e-05	4.49443	up	3.2343	up	-0.00310567	0.00310567	-0.173314	0.197556	2.2437	1.88967	1.82494	2.73849	2.16617	1.33246	1.63234	1.66708	0
hsa-miR-551b	0.0494351	0.0062473	22.4539	down	6.36649	down	0.0169268	-0.58248	0.194816	-0.0169258	-1.89604	-6.64028	-5.57085	-4.23606	-1.36174	-3.75292	-4.31867	-1.63632	0
hsa-miR-582-5p	0.00597187	0.000240625	40.5195	down	20.8646	down	0.014926	1.2591	-0.0437579	-0.0149255	-4.11467	-5.34863	-4.78721	-5.89632	-1.47696	-4.87567	-4.78721	-5.17674	0
hsa-miR-628-3p	0.0462707	0.00542368	4.05558	up	1.41178	up	0.40023	-0.00666136	-0.289776	0.00666136	1.72671	1.4719	2.30761	2.68387	-0.27899	0.849685	1.7736	-0.243795	0
hsa-miR-769-3p	0.048653	0.00579202	3.72103	up	2.34205	up	0.391805	-1.27217	0.408874	-0.391805	1.27838	1.33623	1.72016	2.38474	0.475414	0.72902	1.24009	1.60326	0
hsa-miR-873	0.0498824	0.00645586	35.0105	up	5.57375	up	0.925569	-1.01005	-0.925569	1.10673	4.99264	4.83688	5.06498	5.72103	-1.28238	4.00274	4.61318	2.67774	0
hsa-miR-92a	0.0181703	0.00146427	3.36512	up	3.16756	up	-0.161757	-1.68561	0.161758	0.161758	1.41699	1.32241	1.32241	1.41699	1.41699	1.2256	1.16465	1.32241	0
hsa-miR-92a-1*	0.0165988	0.00121381	6.45792	up	2.57831	up	0.11569	0.0141558	-0.268959	-0.0141558	2.76229	2.11776	2.71147	3.01948	1.383	1.79441	2.35801	-0.222978	0
hsa-miR-93	0.00597187	0.000235563	5.49999	up	4.51824	up	-0.153364	-0.61776	0.335855	0.153364	2.37842	2.31644	2.58524	2.27571	0.960189	2.2128	2.27571	2.97244	0
hsa-miR-93*	0.0146989	0.000969158	6.12826	up	3.09362	up	-0.220547	-0.837137	0.874461	0.220547	2.49526	2.37538	2.96455	2.66405	0.452246	1.97355	2.34574	1.78297	0
hsa-miR-940	0.0165988	0.00121359	3.2482	up	3.41697	up	0.519015	-0.216232	-1.09931	0.216232	1.50975	1.62319	1.31336	1.77196	1.97402	1.20227	1.20227	2.13202	0
hsa-miR-98	0.0165988	0.00122635	8.46922	down	6.58425	down	-0.296386	0.380875	0.00919151	-0.00919151	-2.95057	-2.9245	-3.06414	-3.30522	-0.848752	-2.54999	-3.04458	-4.34827	0
mr_1	0.028618	0.00267311	1.87573	up	1.678	up	-0.322593	-0.228016	0.520219	0.228017	0.802728	1.00439	0.903824	1.11649	0.570749	0.694616	0.802728	1.11649	1

## Sheet: BLmedianFK-Xeno-NCAM (no Fetal)
# Notes : Created from Advanced Analysis operation: significance Analysis.
#Entitylist : Filtered on Flags Present or Marginal
#Interpretation : Type (Non-averaged)
#Experiment: Q-Norm-BLMedianFK
#corrected p-value cut-off:0.05
#Selected Test : Oneway ANOVA
#p-value computation: Asymptotic
#Multiple Testing Correction: Benjamini-Hochberg
#
# Technology : Agilent.miRNA.21827-31-Oct-2009-00-00
# Owner : gxuser
# Created On : Wed Feb 01 00:33:03 EST 2012
SystematicName	Corrected p-value	p-value	Fold change([NCAM, ALDH1 vs [Xn])		1-FK I.txt:gTotalGeneSignal(normalized)	2-FK II.txt:gTotalGeneSignal(normalized)	3-FK III.txt:gTotalGeneSignal(normalized)	5-FK IV.txt:gTotalGeneSignal(normalized)	17-W014 NCAM ALDH1 ns.txt:gTotalGeneSignal(normalized)	24-W013 NCAM ALDH.txt:gTotalGeneSignal(normalized)	25-WO13 NCAM ALDH.txt:gTotalGeneSignal(normalized)	26-WO14 NCAM ALDH.txt:gTotalGeneSignal(normalized)	10-W011 Xn.txt:gTotalGeneSignal(normalized)	11-W013 Xn.txt:gTotalGeneSignal(normalized)	12-W014 Xn.txt:gTotalGeneSignal(normalized)	13-W016 XnP1.txt:gTotalGeneSignal(normalized)	ControlType
hsa-miR-337-3p	0.0453899	0.00507103	18.3384	down	0.0241885	-2.6936	0.427907	-0.0241885	-5.1078	-5.20245	-4.72626	-5.04605	1.48307	-2.81722	-2.81722	0.855988	0
hsa-miR-204	0.0020338	3.72491e-05	8.99721	down	0.390815	-2.12396	-0.34688	0.346879	-7.15401	-8.88434	-8.97519	-8.00202	-5.39976	-5.01312	-6.94278	-2.98199	0
hsa-miR-133a	0.0488743	0.00590788	3.90369	down	1.04282	-0.276139	-0.17142	0.171421	6.89119	3.55504	5.7644	6.18756	9.84286	9.98324	8.78187	1.64956	0
hsa-miR-551b	0.0494351	0.0062473	3.52689	down	0.0169268	-0.58248	0.194816	-0.0169258	-1.89604	-6.64028	-5.57085	-4.23606	-1.36174	-3.75292	-4.31867	-1.63632	0
hsa-miR-10a*	0.0490126	0.00610413	2.40221	down	-0.150775	1.24879	-0.908169	0.150776	-4.72421	-4.18808	-3.21013	-4.66246	-4.8513	-1.18702	-0.872994	-4.81611	0
hsa-let-7d	0.0281582	0.00257859	2.09042	down	0.0326786	0.450707	-0.0326786	-0.0326786	-1.89808	-1.76412	-2.35448	-2.58995	0.298234	-1.69616	-1.97059	-0.982929	0
hsa-let-7g	0.0183557	0.00151283	2.02434	down	-0.0203676	0.519362	0.0203676	-0.122396	-2.39357	-2.19134	-2.50647	-2.93284	-0.0203676	-2.14271	-2.53215	-1.25919	0
hsa-miR-200b	0.0155159	0.00105144	1.991	down	-0.0310669	0.0707626	-0.194159	0.0310678	-5.31474	-6.51897	-5.96004	-7.27278	-7.92764	-4.70034	-6.81648	-1.64809	0
hsa-miR-582-5p	0.00597189	0.000240626	1.94203	down	0.014926	1.2591	-0.0437579	-0.0149255	-4.11467	-5.34863	-4.78721	-5.89633	-1.47696	-4.87567	-4.78721	-5.17674	0
hsa-miR-200a	0.0126093	0.000762103	1.75659	down	0.109146	0.272238	-0.303431	-0.109145	-5.62689	-7.49421	-6.0254	-7.08293	-8.37925	-4.97132	-7.47622	-2.15153	0
hsa-let-7f	0.00430319	0.000133982	1.60231	down	-0.0664682	-0.17125	0.0664682	0.0664682	-2.34475	-2.19227	-2.31518	-2.76768	-0.6243	-1.95129	-2.31518	-2.0085	0
hsa-miR-145	0.00911306	0.000500718	1.56167	down	0.0682678	0.203942	-0.230275	-0.0682688	-3.08254	-2.98621	-3.08254	-4.20032	-4.28199	-2.43181	-2.77267	-1.2928	0
hsa-miR-455-5p	0.0115978	0.000679727	1.49781	down	0.153433	1.0672	-0.153433	-0.242421	-3.33392	-2.37753	-2.63451	-5.58047	-2.72096	-3.22802	-3.10511	-2.54094	0
hsa-let-7a	0.0456197	0.00518026	1.39194	down	-0.160266	-0.0473871	0.0473862	0.0473862	-1.82946	-1.53604	-1.78986	-2.2892	0.0473862	-1.49531	-2.02428	-2.06398	0
hsa-miR-200a*	0.00257508	6.13115e-05	1.28875	down	0.0112078	1.91832	-0.28928	-0.0112076	-3.61739	-3.71204	-3.71902	-3.55565	-3.74448	-3.68906	-3.6949	-2.01175	0
hsa-miR-98	0.0165989	0.00122635	1.28628	down	-0.296386	0.380875	0.00919151	-0.00919151	-2.95057	-2.9245	-3.06414	-3.30522	-0.848752	-2.54999	-3.04458	-4.34827	0
hsa-miR-27a	0.00616746	0.000259802	1.18834	down	0.226716	-0.0180397	-0.321782	0.0180407	-0.919217	-1.11395	-0.974649	-1.05939	-0.831174	-1.11395	-0.668839	-0.457457	0
hsa-miR-149	0.00259171	7.12008e-05	1.14411	down	-0.374877	0.196756	0.880323	-0.196756	2.31501	1.51728	2.12989	2.28999	2.20676	2.06256	2.16292	2.59682	0
mr_1	0.028618	0.00267311	1.11784	down	-0.322593	-0.228016	0.520219	0.228017	0.802728	1.00439	0.903824	1.11649	0.570749	0.694616	0.802728	1.11649	1
hsa-miR-143	0.00697714	0.000306687	1.11567	down	-0.0302649	0.210785	-0.276563	0.0302649	-2.23894	-3.1785	-3.03634	-3.76804	-4.42858	-2.72163	-2.3698	-2.07018	0
hsa-miR-30b	0.0381135	0.00376947	1.10264	down	0.428774	-0.102292	-0.102292	0.102291	-1.48961	-0.913656	-0.877576	-1.2174	-0.149317	-1.10518	-1.25122	-1.42869	0
hsa-miR-484	0.0244484	0.00219409	1.06439	down	-0.318058	0.815754	0.173794	-0.173795	1.58897	1.11708	1.42719	1.58897	1.08633	1.24406	1.51939	2.23254	0
hsa-miR-940	0.0165989	0.00121359	1.05196	down	0.519015	-0.216232	-1.09931	0.216232	1.50975	1.62319	1.31336	1.77196	1.97402	1.20227	1.20227	2.13202	0
hsa-miR-183*	0.0461926	0.00537176	5.31118	up	-0.0682255	0.196739	-0.0831905	0.0682255	4.67614	3.66664	4.54437	4.67614	-0.0724044	3.85684	4.17994	-0.0372101	0
hsa-miR-155	0.0417513	0.00428218	3.47302	up	-0.0869598	-1.80207	0.364854	0.0869598	-1.68232	-1.17856	-1.5818	-2.30038	-3.4312	-2.53626	-2.67472	-5.28565	0
hsa-miR-200c	0.0011171	1.63678e-05	3.3174	up	-0.014576	0.178474	0.014576	-0.0569935	-4.12312	-5.62102	-4.50948	-4.99142	-7.77308	-4.83398	-5.56514	-7.99305	0
hsa-miR-517a	0.0352969	0.00336161	3.1768	up	-0.132483	0.132483	0.317725	-0.138099	2.90017	1.23124	3.15417	3.66181	-0.136661	1.6471	1.79964	0.967017	0
hsa-miR-628-3p	0.0461926	0.00541451	2.87268	up	0.401822	-0.0082536	-0.288184	0.0082536	1.7283	1.47349	2.3092	2.68546	-0.277397	0.851277	1.77519	-0.242203	0
hsa-miR-1270	0.0490126	0.00607281	2.70782	up	0.0844089	-0.0844089	-0.364339	0.0875412	2.59158	1.89143	2.60931	2.15937	-0.14293	2.13075	1.83371	-0.318358	0
hsa-miR-92a-1*	0.0165989	0.00121097	2.50471	up	0.117282	0.0125636	-0.267366	-0.0125635	2.76388	2.11935	2.71307	3.02108	1.38459	1.79601	2.3596	-0.221386	0
hsa-miR-30e*	0.0421771	0.00440311	2.45974	up	-0.390575	0.917757	0.0203657	-0.0203657	-1.50371	-2.03243	-1.61558	-1.16208	-3.00251	-1.86	-1.73691	-4.90841	0
hsa-miR-182*	0.0138937	0.000890621	2.36163	up	-0.00536346	0.259602	0.00536346	-0.0109803	2.83153	2.50338	3.15536	2.90221	-0.00954234	2.21843	2.5459	1.67856	0
hsa-miR-25*	0.0188026	0.00162596	2.2991	up	0.00280843	0.267773	-0.0121565	-0.00280843	2.53992	2.07886	2.80561	2.64476	0.925184	1.79432	2.51155	0.0338238	0
hsa-miR-301b	0.0446822	0.00491013	2.27478	up	-0.272816	-5.3536	0.593757	0.272816	4.548	4.01023	4.66103	4.51124	0.944992	3.60024	4.35728	4.08507	0
hsa-miR-141	0.000139436	3.85006e-07	2.18733	up	0.215488	0.0272818	-0.0272808	-0.0272808	-4.81383	-5.16973	-4.90121	-5.272	-7.39152	-5.05742	-5.61041	-6.6141	0
hsa-miR-93*	0.0147392	0.000971816	1.98094	up	-0.220547	-0.840322	0.874461	0.220547	2.49526	2.37538	2.96455	2.66405	0.452246	1.97355	2.34574	1.78297	0
hsa-miR-144	0.00464945	0.000170309	1.81876	up	-0.0180559	0.0180559	0.685728	-0.395431	-3.43748	-2.89471	-2.98545	-3.09457	-4.92695	-2.38428	-3.33773	-5.21507	0
hsa-miR-144*	0.0187664	0.00158106	1.80995	up	-0.132957	1.75927	0.132957	-0.452469	-1.94144	-2.67539	-2.0837	-2.32239	-4.13629	-1.49016	-2.71918	-4.10109	0
hsa-miR-130b	0.0441009	0.00468471	1.79569	up	-0.295181	-3.24282	0.43582	0.295182	2.9476	2.59323	2.84557	2.69378	0.653983	2.41967	2.69378	1.9346	0
hsa-miR-1181	0.00804892	0.000412765	1.74531	up	-1.07346	1.01356	0.989193	-0.989193	3.04202	3.28624	2.79778	3.01814	2.35845	2.08057	2.30785	2.18336	0
hsa-miR-132*	0.0188026	0.00165297	1.73143	up	0.163532	-0.163532	-0.510671	0.501941	-0.750237	-1.3886	-0.978086	-0.27629	-2.16938	-1.52297	-1.67252	-1.19621	0
hsa-miR-324-5p	0.00780108	0.000373657	1.65302	up	0.0476265	-0.361896	0.393355	-0.0476265	1.43571	1.1299	1.78277	1.70287	0.41931	0.922107	1.23337	0.576057	0
hsa-miR-30a*	0.0011171	1.07868e-05	1.6381	up	0.0774202	-0.312867	-0.0774202	0.0774202	-3.44188	-4.17315	-3.72671	-3.45505	-5.78361	-3.39082	-3.85647	-4.61397	0
hsa-miR-769-3p	0.0488102	0.00581074	1.58879	up	0.391805	-1.27535	0.408874	-0.391805	1.27838	1.33623	1.72016	2.38474	0.475414	0.72902	1.24009	1.60326	0
hsa-miR-106b*	0.00460122	0.000160116	1.51415	up	-0.589688	1.07357	-0.199889	0.199889	3.67206	3.43772	3.54763	4.25405	1.7212	3.24638	3.4176	4.13227	0
hsa-miR-331-3p	0.0417513	0.00426831	1.51083	up	-0.0139227	-0.823848	0.149377	0.0139217	1.38164	1.12747	1.52202	1.52202	-0.209424	0.939692	1.16423	1.27726	0
hsa-miR-301a	0.0011171	9.11417e-06	1.50567	up	-0.121871	0	0.408419	0	2.55529	2.0719	2.46495	2.63851	1.17635	1.93152	2.23972	2.02143	0
hsa-miR-126	0.00460122	0.000156376	1.47028	up	0.502397	-0.233939	-0.139362	0.139362	-1.35285	-1.94103	-1.64248	-2.34598	-3.05117	-1.69082	-1.94103	-2.82371	0
hsa-miR-15b*	0.0013899	2.29104e-05	1.41807	up	0.573981	-0.573981	-0.833379	0.980492	3.04429	3.27741	3.52841	3.66576	2.93039	3.062	2.93039	2.57737	0
hsa-miR-548d-5p	0.0011171	1.43622e-05	1.38978	up	-0.00151342	0.00151342	-0.171722	0.199149	2.24529	1.89126	1.82721	2.74008	2.16776	1.33406	1.63393	1.66867	0
hsa-miR-20a	0.0165989	0.00124785	1.3711	up	-0.187344	-1.62098	0.187343	0.187343	1.49272	1.49272	1.73891	1.62603	0.789979	1.17896	1.28006	1.28006	0
hsa-miR-106b	0.00833596	0.000442752	1.30697	up	-0.112914	-1.10061	0.314223	0.112913	2.15572	2.15572	2.36838	1.94651	0.872093	1.77211	1.82265	2.61457	0
hsa-miR-431*	0.00380453	0.000111488	1.25212	up	0.370951	-0.48858	0.789517	-0.370951	2.00662	2.57122	2.66277	2.8808	2.64341	2.11113	2.47065	1.59876	0
hsa-miR-203	0.0443124	0.00478834	1.24054	up	0.100741	3.29616	-1.21324	-0.100741	-2.10133	-3.03688	-3.46528	-4.52868	-4.53422	-2.60087	-2.55862	-4.68232	0
hsa-miR-30c-2*	0.000543049	2.98379e-06	1.2402	up	-0.0233192	0.944129	-0.0424871	0.0233197	-3.14943	-3.67948	-3.25015	-3.17294	-4.3469	-2.68738	-3.69336	-3.76665	0
hsa-miR-93	0.00597189	0.000235563	1.21728	up	-0.153364	-0.61776	0.335855	0.153364	2.37842	2.31644	2.58524	2.27571	0.960189	2.2128	2.27571	2.97244	0
hsa-miR-30c	0.00780108	0.000385768	1.19696	up	-0.0952606	0.87513	-0.238887	0.0952616	-1.92434	-2.17199	-1.62625	-1.65869	-3.06022	-1.8167	-2.23909	-1.30273	0
hsa-miR-18a	0.000139436	5.10753e-07	1.16	up	-0.186484	-0.877004	0.403202	0.186484	3.76261	3.57049	3.88104	3.8411	2.99752	3.40665	3.80435	3.99021	0
hsa-miR-345	0.0381135	0.00372768	1.14534	up	-0.0288606	-1.94698	0.474832	0.0288608	1.44816	1.51715	1.64246	1.78721	1.71312	1.60091	1.18501	1.11282	0
hsa-miR-17	0.00257508	6.08463e-05	1.12621	up	-0.0644217	-1.37393	0.0644217	0.169439	1.94116	2.02469	1.94116	1.83896	1.58767	1.83896	1.83896	1.79449	0
hsa-miR-19a	0.00715271	0.000327505	1.12506	up	-0.0592175	-1.71579	0.326591	0.0592165	1.94425	1.99478	2.22675	1.99478	1.5553	1.75424	1.94425	2.22675	0
hsa-miR-18b	0.00259171	6.95746e-05	1.12122	up	-0.056252	-1.63546	0.056252	0.133705	2.66969	2.26174	2.7422	2.90209	1.79117	2.43793	2.7422	2.94412	0
hsa-miR-30a	0.00237607	4.78696e-05	1.10704	up	0	-1.03246	0	0	-3.94557	-4.3216	-4.03834	-3.89505	-5.85145	-3.69574	-4.03834	-3.20187	0
hsa-miR-92a	0.0181703	0.00146427	1.06237	up	-0.161757	-1.68561	0.161758	0.161758	1.41699	1.32241	1.32241	1.41699	1.41699	1.2256	1.16465	1.32241	0
hsa-miR-30d	0.016999	0.00133875	1.04152	up	0.113029	-0.270617	0	0	-1.02988	-1.15031	-0.928324	-0.661091	-0.434455	-1.34773	-1.20734	-1.01485	0
hsa-miR-200b*	0.0011171	1.25912e-05	1.04132	up	-0.0696111	1.73886	-1.11809	0.0696106	-3.99871	-4.09337	-4.10034	-3.93697	-4.12581	-4.07038	-4.07623	-4.09061	0
hsa-miR-25	0.012672	0.000789098	1.0389	up	-0.0811682	-0.821289	0.156013	0.0811672	1.74791	1.64388	1.74791	1.74791	0.884705	1.46011	1.60429	2.7183	0
hsa-miR-429	0.0165989	0.00127684	1.03507	up	0.0580568	-3.12065	-0.0215321	0.021533	-4.97729	-6.4517	-5.52807	-8.90899	-8.61733	-4.62645	-7.20819	-5.61298	0
hsa-miR-20b	0.00920224	0.000522472	1.02119	up	0	-1.25301	0	0.108067	1.18529	1.04036	1.31182	1.31182	1.35885	1.12315	1.12315	1.12315	0
